# Supplementary material for: Control of stereogenic oxygen in a helically chiral oxonium ion
Source: Nature. 2023 Mar 15;615(7952):430–5. doi: 10.1038/s41586-023-05719-z (PMC10017494; doi:10.1038/s41586-023-05719-z)
Supplement: Supplementary file 2 — Crystallographic data. [file 41586_2023_5719_MOESM2_ESM.cif]

#==============================================================================
data_global
#==============================================================================
_publ_contact_author               
 'Robert S. Paton, Jonathan W. Burton & Martin D. Smith'
_publ_contact_author_email          
;
robert.paton@colostate.edu
jonathan.burton@chem.ox.ac.uk
martin.smith@chem.ox.ac.uk
;

loop_
_publ_author_name
_publ_author_address
 'Smith, Owen'
;    
Chemistry Research Laboratory,
University of Oxford,
Mansfield Road, 
Oxford OX1 3TA. UK.
;
 'Popescu, Mihai V.'
;    
Chemistry Research Laboratory,
University of Oxford,
Mansfield Road, 
Oxford OX1 3TA. UK.
;
 'Hindson, Madeleine J.'
;    
Chemistry Research Laboratory,
University of Oxford,
Mansfield Road, 
Oxford OX1 3TA. UK.
;
 'Paton, Robert S.'
;    
Department of Chemistry, 
Colorado State University, 
1301 Center Ave, 
Ft. Collins, 
CO 80523-1872, USA
;
 'Burton, Jonathan W.'
;    
Chemistry Research Laboratory,
University of Oxford,
Mansfield Road, 
Oxford OX1 3TA. UK.
;
 'Smith, Martin D'
;    
Chemistry Research Laboratory,
University of Oxford,
Mansfield Road, 
Oxford OX1 3TA. UK.
;

_publ_requested_journal
 'Nature'
_journal_volume                    '?'
_journal_page_first                '?'
_journal_page_last                 '?'
_journal_year                      '2022'
_ccdc_journal_depnumber            '?'

_publ_section_title
;
Control of stereogenic oxygen in 1 a helically chiral oxonium ion
;

_publ_section_abstract
;  
The pyramidal inversion of trisubstituted nitrogen, phosphorus and sulfur 
compounds and its impact on configurational stability is a fundamental and 
well-recognized stereochemical phenomenon that is widely exploited.  In 
contrast, the chemistry of oxonium ions - compounds bearing three substituents 
on a positively charged oxygen atom - is poorly developed and there are few 
applications in synthesis beyond their existence as reactive intermediates. 
There are no examples of configurationally stable oxonium ions in which 
the oxygen atom is the sole stereogenic centre, likely due to the low 
barrier to oxygen pyramidal inversion, and the perception that all oxonium 
ions are highly reactive. Here we describe the design, synthesis and 
characterization of a helically chiral triaryloxonium ion in which inversion 
of the oxygen lone pair is prevented through geometric restriction to enable 
it to function as a determinant of configuration. A combined synthesis and 
quantum calculation approach delineates design principles that enable 
configurationally stable and room-temperature isolable salts to be generated. 
We show that the barrier to enantiomerization is >110 kJ mol^-1^ and outline 
a process for resolution. This constitutes the only example of a chiral 
non-racemic and configurationally stable molecule in which the oxygen atom 
is the sole stereogenic centre.
;


#==============================================================================
data_10 
#==============================================================================
_audit_creation_date        "2022-07-11"
_audit_creation_method 'CRYSTALS_ver_14.61_build_7986 '

_oxford_structure_analysis_title  '001os20'
_chemical_name_systematic         .
_chemical_melting_point           'not measured'

_cell_length_a                    8.0432(3)
_cell_length_b                    12.6195(5)
_cell_length_c                    18.0018(7)
_cell_angle_alpha                 90
_cell_angle_beta                  96.911(3)
_cell_angle_gamma                 90
_cell_volume                      1813.93(12)
 
_symmetry_cell_setting            'monoclinic' 
_symmetry_space_group_name_H-M    'P 21/c ' 
_symmetry_space_group_name_Hall   '-P 2ybc'
loop_
 _symmetry_equiv_pos_as_xyz
 'x,y,z'
 '-x,-y,-z'
 'x,-y+1/2,z+1/2'
 '-x,y+1/2,-z+1/2'

loop_
_atom_type_symbol
_atom_type_scat_dispersion_real
_atom_type_scat_dispersion_imag
_atom_type_scat_Cromer_Mann_a1
_atom_type_scat_Cromer_Mann_b1
_atom_type_scat_Cromer_Mann_a2
_atom_type_scat_Cromer_Mann_b2
_atom_type_scat_Cromer_Mann_a3
_atom_type_scat_Cromer_Mann_b3
_atom_type_scat_Cromer_Mann_a4
_atom_type_scat_Cromer_Mann_b4
_atom_type_scat_Cromer_Mann_c
_atom_type_scat_source  
 C       0.0181   0.0091   2.3100  20.8439   1.0200  10.2075   1.5886   0.5687
   0.8650  51.6512   0.2156 'International Tables Vol C 4.2.6.8 and 6.1.1.4'
 H       0.0000   0.0000   0.4930  10.5109   0.3229  26.1257   0.1402   3.1424
   0.0408  57.7998   0.0030 'International Tables Vol C 4.2.6.8 and 6.1.1.4'
 B       0.0090   0.0039   2.0545  23.2185   1.3326   1.0210   1.0979  60.3498
   0.7068   0.1403  -0.1932 'International Tables Vol C 4.2.6.8 and 6.1.1.4'
 F       0.0727   0.0534   3.5392  10.2825   2.6412   4.2944   1.5170   0.2615
   1.0243  26.1476   0.2776 'International Tables Vol C 4.2.6.8 and 6.1.1.4'
 O       0.0492   0.0322   3.0485  13.2771   2.2868   5.7011   1.5463   0.3239
   0.8670  32.9089   0.2508 'International Tables Vol C 4.2.6.8 and 6.1.1.4'
 
 
_cell_formula_units_Z                    4

# Given Formula = C22 H19 B1 F4 O1 
# Dc =      1.41 Fooo =    800.00 Mu =      9.54 M =    386.20
# Found Formula = C22 H19 B1 F4 O1 
# Dc =      1.41 FOOO =    800.00 Mu =      9.54 M =    386.20

_chemical_formula_sum             'C22 H19 B F4 O'
_chemical_formula_moiety          'C22 H19 O, B F4'
_chemical_compound_source                .
_chemical_formula_weight            386.20
 
 
_cell_measurement_reflns_used         3536
_cell_measurement_theta_min             4.22
_cell_measurement_theta_max            74.99
_cell_measurement_temperature          150
 
_exptl_crystal_description        'needle' 
_exptl_crystal_colour             'clear_pale_colourless' 
_exptl_crystal_size_min           0.05 
_exptl_crystal_size_mid           0.06 
_exptl_crystal_size_max           0.35 
 
_exptl_crystal_density_diffrn     1.414 
_exptl_crystal_density_meas       'not measured' 
_exptl_crystal_density_method     'not measured' 
# Non-dispersive F(000): 
_exptl_crystal_F_000              800 
_exptl_absorpt_coefficient_mu     0.954 
 
# Sheldrick geometric approximatio 0.94 0.95 
_exptl_absorpt_correction_type    multi-scan 
_exptl_absorpt_process_details 
; 
 CrysAlisPro (Rigaku Oxford Diffraction, 2017) 
; 
_exptl_absorpt_correction_T_min   0.71 
_exptl_absorpt_correction_T_max   0.95 
_diffrn_measurement_device_type   'Oxford Diffraction SuperNova' 
_diffrn_measurement_device        'Area' 
_diffrn_radiation_monochromator   'focussing mirrors' 
_diffrn_radiation_type            'Cu K\a'
_diffrn_radiation_wavelength           1.54180
_diffrn_measurement_method        \w 
 
# If a reference occurs more than once, delete the author 
# and date from subsequent references. 
_computing_data_collection        'SuperNova, (Oxford Diffraction, 2010)' 
_computing_cell_refinement 
; 
 CrysAlisPro (Rigaku Oxford Diffraction, 2017) 
; 
_computing_data_reduction 
; 
 CrysAlisPro (Rigaku Oxford Diffraction, 2017) 
; 
_computing_structure_solution     'Superflip (Palatinus & Chapuis, 2007)' 
_computing_structure_refinement   'CRYSTALS (Betteridge et al., 2003)' 
_computing_publication_material   'CRYSTALS (Betteridge et al., 2003)' 
_computing_molecular_graphics     'CAMERON (Watkin et al., 1996)' 
 
_diffrn_standards_interval_time   . 
_diffrn_standards_interval_count  . 
_diffrn_standards_number          0 
_diffrn_standards_decay_%         . 
 
_diffrn_ambient_temperature        150
_diffrn_reflns_number             11627 
_diffrn_reflns_av_unetI/netI      0.077 
_reflns_number_total              3735 
_diffrn_reflns_av_R_equivalents   0.046 
# Number of reflections with Friedels Law is 3735 
# Theoretical number of reflections is about 7571 
 
 
_diffrn_reflns_theta_min          4.289 
_diffrn_reflns_theta_max          75.949 
_diffrn_measured_fraction_theta_max 0.988 
 
_diffrn_reflns_theta_full         73.671 
_diffrn_measured_fraction_theta_full 0.996 
 
 
_diffrn_reflns_limit_h_min        -10 
_diffrn_reflns_limit_h_max        9 
_diffrn_reflns_limit_k_min        -14 
_diffrn_reflns_limit_k_max        15 
_diffrn_reflns_limit_l_min        -15 
_diffrn_reflns_limit_l_max        22 
_reflns_limit_h_min               -10 
_reflns_limit_h_max               10 
_reflns_limit_k_min               0 
_reflns_limit_k_max               15 
_reflns_limit_l_min               0 
_reflns_limit_l_max               22 
 
_oxford_diffrn_Wilson_B_factor    2.71 
_oxford_diffrn_Wilson_scale       0.10 
 
_atom_sites_solution_primary      other  #heavy,direct,difmap,geom,iterative
# _atom_sites_solution_secondary  difmap
_atom_sites_solution_hydrogens    difmap
 
_refine_diff_density_min          -0.40 
_refine_diff_density_max          0.38 
 
 
# The current dictionary definitions do not cover the 
# situation where the reflections used for refinement were 
# selected by a user-defined sigma threshold 
 
# Explicitly named reflections are ALWAYS excluded from R&wR 
 
# The values actually used during refinement 
# These are labelled "all" for compatibility with PLATON 
_oxford_refine_reflns_threshold_expression       I>-3.0\s(I)
_refine_ls_number_restraints      0 
_refine_ls_number_parameters      253 
_refine_ls_number_reflns          3733 
_refine_ls_R_factor_ref           0.0692 
_refine_ls_wR_factor_ref          0.1373 
_refine_ls_goodness_of_fit_ref    1.0103 
_refine_ls_shift/su_max           0.0002559 
_refine_ls_shift/su_mean          0.0000252 
 
 
# Computed with I/sigma = -10 
_reflns_number_all                3735 
_refine_ls_R_factor_all           0.0693 
_refine_ls_wR_factor_all          0.1381 
 
# Computed with I/sigma = +2 a la SHELX 
_reflns_threshold_expression                I>2.0\s(I)
_reflns_number_gt                 2847 
_refine_ls_R_factor_gt            0.0506 
_refine_ls_wR_factor_gt           0.1213 
 
 
_refine_ls_structure_factor_coef  Fsqd 
_refine_ls_matrix_type            full
_refine_ls_hydrogen_treatment     constr         #undef, noref, refall,
                                                 # refxyz, refU, constr or mixed
_refine_ls_weighting_scheme       calc 
_refine_ls_weighting_details 
;
 Method= Modified Sheldrick 
 w=1/[\s^2^(F^2^) + ( 0.05P)^2^ + 0.92P] 
 ,where P=(max(Fo^2^,0) + 2Fc^2^)/3 
;
# Insert your own references if required - in alphabetical order 
_publ_section_references 
; 
Betteridge, P.W., Carruthers, J.R., Cooper, R.I., 
Prout, K. & Watkin, D.J. (2003). J. Appl. Cryst. 36, 1487. 
 
Oxford Diffraction, (2010). Supernova User Manual. 
 
Palatinus, L. & Chapuis, G. (2007). J. Appl. Cryst. 40, 786-790. 
 
Rigaku Oxford Diffraction (2017). CrysAlisPro. 
 
Watkin, D.J., Prout, C.K. & Pearce, L.J. (1996). CAMERON, Chemical 
Crystallography Laboratory, Oxford, UK. 
; 

# Uequiv = arithmetic mean of Ui i.e. Ueqiv = (U1+U2+U3)/3

# Replace last . with number of unfound hydrogen atoms attached to an atom.

# ..._refinement_flags_... 
# . no refinement constraints           S special position constraint on site
# G rigid group refinement of site      R riding atom
# D distance or angle restraint on site T thermal displacement constraints
# U Uiso or Uij restraint (rigid bond)  P partial occupancy constraint


loop_
_atom_site_label
_atom_site_type_symbol
_atom_site_fract_x
_atom_site_fract_y
_atom_site_fract_z
_atom_site_U_iso_or_equiv
_atom_site_occupancy
_atom_site_adp_type
_atom_site_refinement_flags_posn
_atom_site_refinement_flags_adp
_atom_site_refinement_flags_occupancy
_atom_site_disorder_assembly
_atom_site_disorder_group
_atom_site_attached_hydrogens
O1 O 0.28288(17) 0.27472(12) 0.49471(7) 0.0267 1.0000 Uani . . . . . . 
C11 C 0.3257(2) 0.36279(19) 0.44653(11) 0.0283 1.0000 Uani . . . . . . 
C12 C 0.3815(3) 0.3505(2) 0.37700(11) 0.0330 1.0000 Uani . . . . . . 
C13 C 0.4038(3) 0.4480(2) 0.34223(12) 0.0385 1.0000 Uani . . . . . . 
C14 C 0.3640(3) 0.5463(2) 0.37049(12) 0.0366 1.0000 Uani . . . . . . 
C15 C 0.2976(3) 0.5510(2) 0.43859(11) 0.0318 1.0000 Uani . . . . . . 
C16 C 0.2791(2) 0.45737(18) 0.47762(11) 0.0275 1.0000 Uani . . . . . . 
C17 C 0.4060(3) 0.2479(2) 0.33831(12) 0.0415 1.0000 Uani . . . . . . 
C18 C 0.3861(3) 0.6448(2) 0.32595(13) 0.0476 1.0000 Uani . . . . . . 
C21 C 0.2058(2) 0.32645(18) 0.55448(11) 0.0264 1.0000 Uani . . . . . . 
C22 C 0.2069(2) 0.43395(18) 0.54626(11) 0.0268 1.0000 Uani . . . . . . 
C23 C 0.1466(2) 0.49367(19) 0.60270(11) 0.0295 1.0000 Uani . . . . . . 
C24 C 0.0925(2) 0.4406(2) 0.66352(11) 0.0308 1.0000 Uani . . . . . . 
C25 C 0.0941(2) 0.32949(19) 0.66699(11) 0.0298 1.0000 Uani . . . . . . 
C26 C 0.1530(2) 0.26785(19) 0.61105(11) 0.0287 1.0000 Uani . . . . . . 
C27 C 0.0357(3) 0.5040(2) 0.72700(12) 0.0396 1.0000 Uani . . . . . . 
C28 C 0.1770(3) 0.14950(19) 0.60775(12) 0.0320 1.0000 Uani . . . . . . 
C31 C 0.4050(2) 0.19299(18) 0.52664(11) 0.0275 1.0000 Uani . . . . . . 
C32 C 0.3465(3) 0.13010(18) 0.58123(11) 0.0303 1.0000 Uani . . . . . . 
C33 C 0.4580(3) 0.05389(19) 0.61296(12) 0.0340 1.0000 Uani . . . . . . 
C34 C 0.6172(3) 0.0433(2) 0.59040(13) 0.0375 1.0000 Uani . . . . . . 
C35 C 0.6681(3) 0.1095(2) 0.53664(13) 0.0366 1.0000 Uani . . . . . . 
C36 C 0.5605(3) 0.18734(19) 0.50350(11) 0.0317 1.0000 Uani . . . . . . 
B1 B 0.9411(3) 0.1822(2) 0.39090(14) 0.0320 1.0000 Uani . . . . . . 
F1 F 0.90198(19) 0.25221(12) 0.44642(8) 0.0446 1.0000 Uani . . . . . . 
F2 F 1.0491(2) 0.10565(14) 0.42328(10) 0.0601 1.0000 Uani . . . . . . 
F3 F 1.0162(2) 0.23788(16) 0.33827(10) 0.0650 1.0000 Uani . . . . . . 
F4 F 0.79668(18) 0.13361(15) 0.35772(9) 0.0541 1.0000 Uani . . . . . . 
H131 H 0.4465 0.4458 0.2954 0.0460 1.0000 Uiso R . . . . . 
H151 H 0.2641 0.6171 0.4573 0.0383 1.0000 Uiso R . . . . . 
H171 H 0.3619 0.2537 0.2858 0.0622 1.0000 Uiso R . . . . . 
H172 H 0.3473 0.1917 0.3615 0.0621 1.0000 Uiso R . . . . . 
H173 H 0.5232 0.2272 0.3416 0.0612 1.0000 Uiso R . . . . . 
H181 H 0.3473 0.7069 0.3503 0.0718 1.0000 Uiso R . . . . . 
H182 H 0.3232 0.6401 0.2774 0.0703 1.0000 Uiso R . . . . . 
H183 H 0.5036 0.6529 0.3197 0.0711 1.0000 Uiso R . . . . . 
H231 H 0.1412 0.5678 0.5989 0.0343 1.0000 Uiso R . . . . . 
H251 H 0.0536 0.2959 0.7078 0.0363 1.0000 Uiso R . . . . . 
H271 H -0.0285 0.4601 0.7571 0.0602 1.0000 Uiso R . . . . . 
H272 H -0.0376 0.5605 0.7076 0.0599 1.0000 Uiso R . . . . . 
H273 H 0.1281 0.5362 0.7587 0.0603 1.0000 Uiso R . . . . . 
H281 H 0.0890 0.1174 0.5724 0.0379 1.0000 Uiso R . . . . . 
H282 H 0.1706 0.1185 0.6570 0.0381 1.0000 Uiso R . . . . . 
H331 H 0.4230 0.0093 0.6503 0.0408 1.0000 Uiso R . . . . . 
H341 H 0.6909 -0.0105 0.6127 0.0445 1.0000 Uiso R . . . . . 
H351 H 0.7756 0.1032 0.5212 0.0434 1.0000 Uiso R . . . . . 
H361 H 0.5949 0.2326 0.4681 0.0373 1.0000 Uiso R . . . . . 
loop_
_atom_site_aniso_label
_atom_site_aniso_U_11
_atom_site_aniso_U_22
_atom_site_aniso_U_33
_atom_site_aniso_U_23
_atom_site_aniso_U_13
_atom_site_aniso_U_12
O1 0.0226(6) 0.0337(8) 0.0240(6) 0.0012(6) 0.0036(5) 0.0017(6) 
C11 0.0225(9) 0.0388(12) 0.0233(9) 0.0048(8) 0.0014(7) -0.0037(8) 
C12 0.0238(9) 0.0513(14) 0.0237(9) -0.0000(9) 0.0015(7) -0.0013(9) 
C13 0.0291(10) 0.0622(17) 0.0237(9) 0.0048(10) 0.0018(8) -0.0080(11) 
C14 0.0301(10) 0.0496(15) 0.0281(10) 0.0073(10) -0.0044(8) -0.0130(10) 
C15 0.0277(10) 0.0392(13) 0.0268(9) 0.0040(9) -0.0035(8) -0.0040(9) 
C16 0.0217(9) 0.0356(11) 0.0243(9) 0.0020(8) -0.0014(7) -0.0026(8) 
C17 0.0370(12) 0.0605(17) 0.0273(10) -0.0040(11) 0.0058(9) 0.0053(12) 
C18 0.0535(15) 0.0565(17) 0.0309(11) 0.0099(11) -0.0030(10) -0.0208(13) 
C21 0.0195(8) 0.0370(12) 0.0230(9) -0.0034(8) 0.0032(7) 0.0002(8) 
C22 0.0204(8) 0.0342(11) 0.0253(9) 0.0027(8) 0.0005(7) 0.0008(8) 
C23 0.0251(9) 0.0330(11) 0.0296(10) 0.0012(9) -0.0004(7) 0.0039(9) 
C24 0.0246(9) 0.0421(13) 0.0255(9) -0.0008(9) 0.0025(7) 0.0031(9) 
C25 0.0242(9) 0.0409(13) 0.0245(9) 0.0040(8) 0.0036(7) 0.0006(9) 
C26 0.0217(9) 0.0386(12) 0.0256(9) 0.0030(9) 0.0017(7) -0.0008(9) 
C27 0.0377(12) 0.0505(15) 0.0313(11) -0.0054(10) 0.0066(9) 0.0062(11) 
C28 0.0307(10) 0.0366(12) 0.0291(10) 0.0025(9) 0.0049(8) -0.0030(9) 
C31 0.0266(9) 0.0310(11) 0.0239(9) -0.0021(8) -0.0012(7) 0.0025(8) 
C32 0.0318(10) 0.0323(11) 0.0260(9) -0.0031(8) 0.0008(8) -0.0028(9) 
C33 0.0390(11) 0.0326(12) 0.0291(10) -0.0000(9) -0.0009(8) 0.0011(10) 
C34 0.0365(11) 0.0406(13) 0.0333(11) -0.0044(10) -0.0048(9) 0.0060(10) 
C35 0.0276(10) 0.0449(14) 0.0364(11) -0.0078(10) 0.0004(8) 0.0049(10) 
C36 0.0307(10) 0.0384(13) 0.0256(9) -0.0053(9) 0.0018(8) 0.0006(9) 
B1 0.0269(11) 0.0370(14) 0.0324(11) -0.0044(10) 0.0045(9) 0.0007(10) 
F1 0.0488(8) 0.0436(8) 0.0430(7) -0.0096(6) 0.0122(6) 0.0040(7) 
F2 0.0570(10) 0.0544(10) 0.0637(10) -0.0098(8) -0.0135(8) 0.0223(8) 
F3 0.0787(12) 0.0706(12) 0.0518(9) -0.0055(9) 0.0326(9) -0.0217(10) 
F4 0.0340(7) 0.0762(12) 0.0502(8) -0.0132(8) -0.0023(6) -0.0110(8) 

_refine_ls_extinction_method 
    'None'
_oxford_refine_ls_scale 3.23(5) 
loop_
 _geom_bond_atom_site_label_1
 _geom_bond_site_symmetry_1
 _geom_bond_atom_site_label_2
 _geom_bond_site_symmetry_2
 _geom_bond_distance
 _geom_bond_publ_flag
O1 . C11 . 1.476(2)    yes
O1 . C21 . 1.459(2)    yes
O1 . C31 . 1.491(2)    yes
C11 . C12 . 1.388(3)    yes
C11 . C16 . 1.389(3)    yes
C12 . C13 . 1.402(4)    yes
C12 . C17 . 1.494(4)    yes
C13 . C14 . 1.393(4)    yes
C13 . H131 . 0.948    no
C14 . C15 . 1.396(3)    yes
C14 . C18 . 1.501(3)    yes
C15 . C16 . 1.392(3)    yes
C15 . H151 . 0.951    no
C16 . C22 . 1.457(3)    yes
C17 . H171 . 0.971    no
C17 . H172 . 0.974    no
C17 . H173 . 0.972    no
C18 . H181 . 0.968    no
C18 . H182 . 0.957    no
C18 . H183 . 0.971    no
C21 . C22 . 1.365(3)    yes
C21 . C26 . 1.367(3)    yes
C22 . C23 . 1.398(3)    yes
C23 . C24 . 1.397(3)    yes
C23 . H231 . 0.939    no
C24 . C25 . 1.403(3)    yes
C24 . C27 . 1.510(3)    yes
C25 . C26 . 1.400(3)    yes
C25 . H251 . 0.940    no
C26 . C28 . 1.508(3)    yes
C27 . H271 . 0.967    no
C27 . H272 . 0.963    no
C27 . H273 . 0.970    no
C28 . C32 . 1.518(3)    yes
C28 . H281 . 0.981    no
C28 . H282 . 0.976    no
C31 . C32 . 1.388(3)    yes
C31 . C36 . 1.367(3)    yes
C32 . C33 . 1.390(3)    yes
C33 . C34 . 1.396(3)    yes
C33 . H331 . 0.945    no
C34 . C35 . 1.377(4)    yes
C34 . H341 . 0.957    no
C35 . C36 . 1.395(3)    yes
C35 . H351 . 0.943    no
C36 . H361 . 0.923    no
B1 . F1 . 1.398(3)    yes
B1 . F2 . 1.380(3)    yes
B1 . F3 . 1.376(3)    yes
B1 . F4 . 1.384(3)    yes
loop_
 _geom_angle_atom_site_label_1
 _geom_angle_site_symmetry_1
 _geom_angle_atom_site_label_2
 _geom_angle_site_symmetry_2
 _geom_angle_atom_site_label_3
 _geom_angle_site_symmetry_3
 _geom_angle
 _geom_angle_publ_flag
C11 . O1 . C21 . 104.26(15)    yes
C11 . O1 . C31 . 123.92(15)    yes
C21 . O1 . C31 . 110.11(14)    yes
O1 . C11 . C12 . 124.7(2)    yes
O1 . C11 . C16 . 108.48(16)    yes
C12 . C11 . C16 . 126.3(2)    yes
C11 . C12 . C13 . 112.2(2)    yes
C11 . C12 . C17 . 126.3(2)    yes
C13 . C12 . C17 . 121.4(2)    yes
C12 . C13 . C14 . 124.8(2)    yes
C12 . C13 . H131 . 116.8    no
C14 . C13 . H131 . 118.4    no
C13 . C14 . C15 . 119.2(2)    yes
C13 . C14 . C18 . 119.7(2)    yes
C15 . C14 . C18 . 121.1(2)    yes
C14 . C15 . C16 . 118.8(2)    yes
C14 . C15 . H151 . 120.2    no
C16 . C15 . H151 . 121.0    no
C15 . C16 . C11 . 118.42(19)    yes
C15 . C16 . C22 . 132.7(2)    yes
C11 . C16 . C22 . 108.77(19)    yes
C12 . C17 . H171 . 109.5    no
C12 . C17 . H172 . 109.5    no
H171 . C17 . H172 . 109.4    no
C12 . C17 . H173 . 112.7    no
H171 . C17 . H173 . 108.5    no
H172 . C17 . H173 . 107.2    no
C14 . C18 . H181 . 111.3    no
C14 . C18 . H182 . 110.7    no
H181 . C18 . H182 . 107.4    no
C14 . C18 . H183 . 109.2    no
H181 . C18 . H183 . 109.8    no
H182 . C18 . H183 . 108.4    no
O1 . C21 . C22 . 110.85(17)    yes
O1 . C21 . C26 . 120.3(2)    yes
C22 . C21 . C26 . 128.7(2)    yes
C16 . C22 . C21 . 107.58(19)    yes
C16 . C22 . C23 . 135.7(2)    yes
C21 . C22 . C23 . 116.72(19)    yes
C22 . C23 . C24 . 118.6(2)    yes
C22 . C23 . H231 . 120.1    no
C24 . C23 . H231 . 121.3    no
C23 . C24 . C25 . 120.8(2)    yes
C23 . C24 . C27 . 119.3(2)    yes
C25 . C24 . C27 . 119.9(2)    yes
C24 . C25 . C26 . 121.7(2)    yes
C24 . C25 . H251 . 118.9    no
C26 . C25 . H251 . 119.4    no
C25 . C26 . C21 . 113.4(2)    yes
C25 . C26 . C28 . 129.4(2)    yes
C21 . C26 . C28 . 116.99(19)    yes
C24 . C27 . H271 . 110.5    no
C24 . C27 . H272 . 110.2    no
H271 . C27 . H272 . 106.4    no
C24 . C27 . H273 . 112.8    no
H271 . C27 . H273 . 109.5    no
H272 . C27 . H273 . 107.2    no
C26 . C28 . C32 . 107.23(18)    yes
C26 . C28 . H281 . 110.4    no
C32 . C28 . H281 . 109.6    no
C26 . C28 . H282 . 109.9    no
C32 . C28 . H282 . 111.6    no
H281 . C28 . H282 . 108.1    no
O1 . C31 . C32 . 113.89(17)    yes
O1 . C31 . C36 . 120.20(19)    yes
C32 . C31 . C36 . 125.9(2)    yes
C28 . C32 . C31 . 121.59(19)    yes
C28 . C32 . C33 . 122.8(2)    yes
C31 . C32 . C33 . 115.5(2)    yes
C32 . C33 . C34 . 121.0(2)    yes
C32 . C33 . H331 . 118.2    no
C34 . C33 . H331 . 120.8    no
C33 . C34 . C35 . 120.5(2)    yes
C33 . C34 . H341 . 119.3    no
C35 . C34 . H341 . 120.2    no
C34 . C35 . C36 . 120.4(2)    yes
C34 . C35 . H351 . 121.1    no
C36 . C35 . H351 . 118.5    no
C35 . C36 . C31 . 116.7(2)    yes
C35 . C36 . H361 . 120.6    no
C31 . C36 . H361 . 122.7    no
F1 . B1 . F2 . 108.95(19)    yes
F1 . B1 . F3 . 108.9(2)    yes
F2 . B1 . F3 . 110.0(2)    yes
F1 . B1 . F4 . 109.81(19)    yes
F2 . B1 . F4 . 109.0(2)    yes
F3 . B1 . F4 . 110.1(2)    yes


_iucr_refine_instructions_details
;
#
# Punched on 11/07/22 at 13:21:41
#
#LIST     12                                                                    
BLOCK SCALE X'S  U'S 
RIDE C   (  13,X'S) H   ( 131,X'S) 
RIDE C   (  15,X'S) H   ( 151,X'S) 
RIDE C   (  17,X'S) H   ( 171,X'S) H   ( 172,X'S) H   ( 173,X'S) 
RIDE C   (  18,X'S) H   ( 181,X'S) H   ( 182,X'S) H   ( 183,X'S) 
RIDE C   (  23,X'S) H   ( 231,X'S) 
RIDE C   (  25,X'S) H   ( 251,X'S) 
RIDE C   (  27,X'S) H   ( 271,X'S) H   ( 272,X'S) H   ( 273,X'S) 
RIDE C   (  28,X'S) H   ( 281,X'S) H   ( 282,X'S) 
RIDE C   (  33,X'S) H   ( 331,X'S) 
RIDE C   (  34,X'S) H   ( 341,X'S) 
RIDE C   (  35,X'S) H   ( 351,X'S) 
RIDE C   (  36,X'S) H   ( 361,X'S) 
END                                                                             
#
# Punched on 11/07/22 at 13:21:41
#
#LIST     16                                                                    
NO 
REM   HREST   START (DO NOT REMOVE THIS LINE) 
REM   HREST   END (DO NOT REMOVE THIS LINE) 
END                                                                             
;
 
_refine_special_details
;
?
  Reflections are selected by the following conditions :-
  Minimum value of SQRTW        is   0.00
  Minimum value of RATIO        is  -3.00
;


#==============================================================================
data_rac-16
#==============================================================================
_audit_creation_date        "2022-07-11"
_audit_creation_method 'CRYSTALS_ver_14.61_build_7986 '

_oxford_structure_analysis_title  '027os21'
_chemical_name_systematic         .
_chemical_melting_point           'not measured'

_cell_length_a                    8.2151(2)
_cell_length_b                    9.8320(2)
_cell_length_c                    11.9880(3)
_cell_angle_alpha                 75.869(2)
_cell_angle_beta                  76.543(2)
_cell_angle_gamma                 88.198(2)
_cell_volume                      912.87(4)
 
_symmetry_cell_setting            'triclinic' 
_symmetry_space_group_name_H-M    'P -1 ' 
_symmetry_space_group_name_Hall   '-P 1'
loop_
 _symmetry_equiv_pos_as_xyz
 'x,y,z'
 '-x,-y,-z'

loop_
_atom_type_symbol
_atom_type_scat_dispersion_real
_atom_type_scat_dispersion_imag
_atom_type_scat_Cromer_Mann_a1
_atom_type_scat_Cromer_Mann_b1
_atom_type_scat_Cromer_Mann_a2
_atom_type_scat_Cromer_Mann_b2
_atom_type_scat_Cromer_Mann_a3
_atom_type_scat_Cromer_Mann_b3
_atom_type_scat_Cromer_Mann_a4
_atom_type_scat_Cromer_Mann_b4
_atom_type_scat_Cromer_Mann_c
_atom_type_scat_source  
 C       0.0181   0.0091   2.3100  20.8439   1.0200  10.2075   1.5886   0.5687
   0.8650  51.6512   0.2156 'International Tables Vol C 4.2.6.8 and 6.1.1.4'
 H       0.0000   0.0000   0.4930  10.5109   0.3229  26.1257   0.1402   3.1424
   0.0408  57.7998   0.0030 'International Tables Vol C 4.2.6.8 and 6.1.1.4'
 B       0.0090   0.0039   2.0545  23.2185   1.3326   1.0210   1.0979  60.3498
   0.7068   0.1403  -0.1932 'International Tables Vol C 4.2.6.8 and 6.1.1.4'
 F       0.0727   0.0534   3.5392  10.2825   2.6412   4.2944   1.5170   0.2615
   1.0243  26.1476   0.2776 'International Tables Vol C 4.2.6.8 and 6.1.1.4'
 O       0.0492   0.0322   3.0485  13.2771   2.2868   5.7011   1.5463   0.3239
   0.8670  32.9089   0.2508 'International Tables Vol C 4.2.6.8 and 6.1.1.4'
 
 
_cell_formula_units_Z                    2

# Given Formula = C22 H19 B1 F4 O1 
# Dc =      1.40 Fooo =    400.00 Mu =      9.48 M =    386.20
# Found Formula = C22 H19 B1 F4 O1 
# Dc =      1.40 FOOO =    400.00 Mu =      9.48 M =    386.20

_chemical_formula_sum             'C22 H19 B F4 O'
_chemical_formula_moiety          'C22 H19 O, B F4'
_chemical_compound_source                .
_chemical_formula_weight            386.20
 
 
_cell_measurement_reflns_used        13899
_cell_measurement_theta_min             3.88
_cell_measurement_theta_max            76.08
_cell_measurement_temperature          150
 
_exptl_crystal_description        'block' 
_exptl_crystal_colour             'clear_pale_colourless' 
_exptl_crystal_size_min           0.10
_exptl_crystal_size_mid           0.18 
_exptl_crystal_size_max           0.21 
 
_exptl_crystal_density_diffrn     1.405 
_exptl_crystal_density_meas       'not measured' 
_exptl_crystal_density_method     'not measured' 
# Non-dispersive F(000): 
_exptl_crystal_F_000              400 
_exptl_absorpt_coefficient_mu     0.948 
 
# Sheldrick geometric approximatio 0.84 0.91 
_exptl_absorpt_correction_type    multi-scan 
_exptl_absorpt_process_details 
; 
 CrysAlisPro (Rigaku Oxford Diffraction, 2017) 
; 
_exptl_absorpt_correction_T_min   0.83 
_exptl_absorpt_correction_T_max   0.91 
_diffrn_measurement_device_type   'Oxford Diffraction SuperNova' 
_diffrn_measurement_device        'Area' 
_diffrn_radiation_monochromator   'focussing mirrors' 
_diffrn_radiation_type            'Cu K\a'
_diffrn_radiation_wavelength           1.54184
_diffrn_measurement_method        \w 
 
# If a reference occurs more than once, delete the author 
# and date from subsequent references. 
_computing_data_collection        'SuperNova, (Oxford Diffraction, 2010)' 
_computing_cell_refinement 
; 
 CrysAlisPro (Rigaku Oxford Diffraction, 2017) 
; 
_computing_data_reduction 
; 
 CrysAlisPro (Rigaku Oxford Diffraction, 2017) 
; 
_computing_structure_solution     'Superflip (Palatinus & Chapuis, 2007)' 
_computing_structure_refinement   'CRYSTALS (Betteridge et al., 2003)' 
_computing_publication_material   'CRYSTALS (Betteridge et al., 2003)' 
_computing_molecular_graphics     'CAMERON (Watkin et al., 1996)' 
 
_diffrn_standards_interval_time   . 
_diffrn_standards_interval_count  . 
_diffrn_standards_number          0 
_diffrn_standards_decay_%         . 
 
_diffrn_ambient_temperature        150
_diffrn_reflns_number             19078 
_diffrn_reflns_av_unetI/netI      0.024 
_reflns_number_total              3781 
_diffrn_reflns_av_R_equivalents   0.021 
# Number of reflections with Friedels Law is 3781 
# Theoretical number of reflections is about 7640 
 
 
_diffrn_reflns_theta_min          3.909 
_diffrn_reflns_theta_max          76.160 
_diffrn_measured_fraction_theta_max 0.987 
 
_diffrn_reflns_theta_full         73.875 
_diffrn_measured_fraction_theta_full 0.996 
 
 
_diffrn_reflns_limit_h_min        -10 
_diffrn_reflns_limit_h_max        8 
_diffrn_reflns_limit_k_min        -12 
_diffrn_reflns_limit_k_max        12 
_diffrn_reflns_limit_l_min        -15 
_diffrn_reflns_limit_l_max        14 
_reflns_limit_h_min               -10 
_reflns_limit_h_max               10 
_reflns_limit_k_min               -11 
_reflns_limit_k_max               12 
_reflns_limit_l_min               0 
_reflns_limit_l_max               15 
 
_oxford_diffrn_Wilson_B_factor    2.23 
_oxford_diffrn_Wilson_scale       0.01 
 
_atom_sites_solution_primary      other  #heavy,direct,difmap,geom,iterative
# _atom_sites_solution_secondary  difmap
_atom_sites_solution_hydrogens    difmap
 
_refine_diff_density_min          -0.25 
_refine_diff_density_max          0.25 
 
 
# The current dictionary definitions do not cover the 
# situation where the reflections used for refinement were 
# selected by a user-defined sigma threshold 
 
# Explicitly named reflections are ALWAYS excluded from R&wR 
 
# The values actually used during refinement 
# These are labelled "all" for compatibility with PLATON 
_oxford_refine_reflns_threshold_expression       I>-3.0\s(I)
_refine_ls_number_restraints      0 
_refine_ls_number_parameters      253 
_refine_ls_number_reflns          3780 
_refine_ls_R_factor_ref           0.0361 
_refine_ls_wR_factor_ref          0.0900 
_refine_ls_goodness_of_fit_ref    1.0033 
_refine_ls_shift/su_max           0.0005273 
_refine_ls_shift/su_mean          0.0000367 
 
 
# Computed with I/sigma = -10 
_reflns_number_all                3781 
_refine_ls_R_factor_all           0.0361 
_refine_ls_wR_factor_all          0.0900 
 
# Computed with I/sigma = +2 a la SHELX 
_reflns_threshold_expression                I>2.0\s(I)
_reflns_number_gt                 3553 
_refine_ls_R_factor_gt            0.0346 
_refine_ls_wR_factor_gt           0.0885 
 
 
_refine_ls_structure_factor_coef  Fsqd 
_refine_ls_matrix_type            full
_refine_ls_hydrogen_treatment     constr         #undef, noref, refall,
                                                 # refxyz, refU, constr or mixed
_refine_ls_weighting_scheme       calc 
_refine_ls_weighting_details 
;
 Method= Modified Sheldrick 
 w=1/[\s^2^(F^2^) + ( 0.05P)^2^ + 0.36P] 
 ,where P=(max(Fo^2^,0) + 2Fc^2^)/3 
;
# Insert your own references if required - in alphabetical order 
_publ_section_references 
; 
Betteridge, P.W., Carruthers, J.R., Cooper, R.I., 
Prout, K. & Watkin, D.J. (2003). J. Appl. Cryst. 36, 1487. 
 
Oxford Diffraction, (2010). Supernova User Manual. 
 
Palatinus, L. & Chapuis, G. (2007). J. Appl. Cryst. 40, 786-790. 
 
Rigaku Oxford Diffraction (2017). CrysAlisPro. 
 
Watkin, D.J., Prout, C.K. & Pearce, L.J. (1996). CAMERON, Chemical 
Crystallography Laboratory, Oxford, UK. 
; 

# Uequiv = arithmetic mean of Ui i.e. Ueqiv = (U1+U2+U3)/3

# Replace last . with number of unfound hydrogen atoms attached to an atom.

# ..._refinement_flags_... 
# . no refinement constraints           S special position constraint on site
# G rigid group refinement of site      R riding atom
# D distance or angle restraint on site T thermal displacement constraints
# U Uiso or Uij restraint (rigid bond)  P partial occupancy constraint


loop_
_atom_site_label
_atom_site_type_symbol
_atom_site_fract_x
_atom_site_fract_y
_atom_site_fract_z
_atom_site_U_iso_or_equiv
_atom_site_occupancy
_atom_site_adp_type
_atom_site_refinement_flags_posn
_atom_site_refinement_flags_adp
_atom_site_refinement_flags_occupancy
_atom_site_disorder_assembly
_atom_site_disorder_group
_atom_site_attached_hydrogens
O1 O 0.25160(9) 0.69667(7) 0.27380(6) 0.0189 1.0000 Uani . . . . . . 
C11 C 0.28377(13) 0.69240(11) 0.39075(9) 0.0193 1.0000 Uani . . . . . . 
C12 C 0.32199(13) 0.80874(11) 0.42546(9) 0.0205 1.0000 Uani . . . . . . 
C13 C 0.34729(14) 0.77562(12) 0.54061(10) 0.0230 1.0000 Uani . . . . . . 
C14 C 0.32897(14) 0.63955(12) 0.61400(9) 0.0240 1.0000 Uani . . . . . . 
C15 C 0.28061(14) 0.52888(12) 0.57412(10) 0.0237 1.0000 Uani . . . . . . 
C16 C 0.25803(13) 0.55640(11) 0.45931(9) 0.0208 1.0000 Uani . . . . . . 
C17 C 0.33200(15) 0.95676(11) 0.35232(10) 0.0250 1.0000 Uani . . . . . . 
C18 C 0.35632(17) 0.61661(14) 0.73745(10) 0.0318 1.0000 Uani . . . . . . 
C21 C 0.19281(13) 0.55291(11) 0.28260(10) 0.0207 1.0000 Uani . . . . . . 
C22 C 0.20037(13) 0.46978(11) 0.39268(10) 0.0218 1.0000 Uani . . . . . . 
C23 C 0.14970(15) 0.32966(12) 0.42074(11) 0.0266 1.0000 Uani . . . . . . 
C24 C 0.09552(15) 0.28072(12) 0.33585(12) 0.0293 1.0000 Uani . . . . . . 
C25 C 0.09028(15) 0.36894(12) 0.22710(11) 0.0278 1.0000 Uani . . . . . . 
C26 C 0.13722(14) 0.51209(12) 0.19532(10) 0.0233 1.0000 Uani . . . . . . 
C27 C 0.11978(16) 0.60345(13) 0.07757(10) 0.0283 1.0000 Uani . . . . . . 
C28 C 0.16121(14) 0.75952(12) 0.05657(10) 0.0248 1.0000 Uani . . . . . . 
C31 C 0.38917(13) 0.75065(11) 0.16725(9) 0.0191 1.0000 Uani . . . . . . 
C32 C 0.33925(14) 0.78147(11) 0.06173(9) 0.0207 1.0000 Uani . . . . . . 
C33 C 0.46701(15) 0.82816(12) -0.03954(10) 0.0248 1.0000 Uani . . . . . . 
C34 C 0.63081(15) 0.84328(12) -0.03208(10) 0.0273 1.0000 Uani . . . . . . 
C35 C 0.67220(14) 0.81282(12) 0.07703(10) 0.0255 1.0000 Uani . . . . . . 
C36 C 0.54918(14) 0.76404(11) 0.18044(10) 0.0218 1.0000 Uani . . . . . . 
B1 B 0.87529(16) 0.95777(13) 0.28161(11) 0.0235 1.0000 Uani . . . . . . 
F1 F 0.85764(10) 0.81539(8) 0.28513(6) 0.0355 1.0000 Uani . . . . . . 
F2 F 1.01285(10) 1.01567(9) 0.19227(7) 0.0438 1.0000 Uani . . . . . . 
F3 F 0.89852(11) 0.97094(8) 0.38924(6) 0.0364 1.0000 Uani . . . . . . 
F4 F 0.73393(11) 1.02799(10) 0.25728(8) 0.0467 1.0000 Uani . . . . . . 
H131 H 0.3732 0.8499 0.5708 0.0279 1.0000 Uiso R . . . . . 
H151 H 0.2603 0.4354 0.6254 0.0287 1.0000 Uiso R . . . . . 
H171 H 0.3050 1.0210 0.4035 0.0390 1.0000 Uiso R . . . . . 
H172 H 0.2567 0.9696 0.3010 0.0384 1.0000 Uiso R . . . . . 
H173 H 0.4432 0.9795 0.3031 0.0385 1.0000 Uiso R . . . . . 
H181 H 0.3140 0.5233 0.7852 0.0498 1.0000 Uiso R . . . . . 
H182 H 0.2970 0.6842 0.7776 0.0482 1.0000 Uiso R . . . . . 
H183 H 0.4744 0.6262 0.7353 0.0509 1.0000 Uiso R . . . . . 
H231 H 0.1526 0.2675 0.4954 0.0324 1.0000 Uiso R . . . . . 
H241 H 0.0571 0.1868 0.3518 0.0354 1.0000 Uiso R . . . . . 
H251 H 0.0510 0.3322 0.1706 0.0334 1.0000 Uiso R . . . . . 
H271 H 0.0037 0.5929 0.0717 0.0349 1.0000 Uiso R . . . . . 
H272 H 0.1924 0.5671 0.0144 0.0347 1.0000 Uiso R . . . . . 
H281 H 0.0842 0.7991 0.1154 0.0294 1.0000 Uiso R . . . . . 
H282 H 0.1467 0.8090 -0.0217 0.0293 1.0000 Uiso R . . . . . 
H331 H 0.4372 0.8519 -0.1140 0.0294 1.0000 Uiso R . . . . . 
H341 H 0.7156 0.8759 -0.1025 0.0333 1.0000 Uiso R . . . . . 
H351 H 0.7829 0.8275 0.0830 0.0305 1.0000 Uiso R . . . . . 
H361 H 0.5744 0.7437 0.2552 0.0262 1.0000 Uiso R . . . . . 
loop_
_atom_site_aniso_label
_atom_site_aniso_U_11
_atom_site_aniso_U_22
_atom_site_aniso_U_33
_atom_site_aniso_U_23
_atom_site_aniso_U_13
_atom_site_aniso_U_12
O1 0.0209(4) 0.0197(4) 0.0156(3) -0.0037(3) -0.0033(3) -0.0039(3) 
C11 0.0203(5) 0.0237(5) 0.0136(5) -0.0034(4) -0.0042(4) -0.0001(4) 
C12 0.0194(5) 0.0217(5) 0.0198(5) -0.0050(4) -0.0033(4) -0.0003(4) 
C13 0.0242(5) 0.0253(5) 0.0211(5) -0.0082(4) -0.0057(4) 0.0012(4) 
C14 0.0237(5) 0.0292(6) 0.0182(5) -0.0053(4) -0.0043(4) 0.0046(4) 
C15 0.0250(5) 0.0233(5) 0.0192(5) -0.0012(4) -0.0029(4) 0.0031(4) 
C16 0.0194(5) 0.0207(5) 0.0207(5) -0.0044(4) -0.0017(4) 0.0003(4) 
C17 0.0303(6) 0.0208(5) 0.0239(5) -0.0040(4) -0.0075(4) -0.0019(4) 
C18 0.0395(7) 0.0361(6) 0.0207(6) -0.0065(5) -0.0102(5) 0.0066(5) 
C21 0.0195(5) 0.0178(5) 0.0237(5) -0.0055(4) -0.0019(4) -0.0033(4) 
C22 0.0197(5) 0.0218(5) 0.0221(5) -0.0050(4) -0.0014(4) -0.0001(4) 
C23 0.0256(6) 0.0203(5) 0.0301(6) -0.0029(4) -0.0024(4) -0.0010(4) 
C24 0.0256(6) 0.0206(5) 0.0406(7) -0.0095(5) -0.0028(5) -0.0027(4) 
C25 0.0242(6) 0.0276(6) 0.0346(6) -0.0143(5) -0.0050(5) -0.0033(4) 
C26 0.0202(5) 0.0261(6) 0.0245(5) -0.0094(4) -0.0029(4) -0.0029(4) 
C27 0.0295(6) 0.0339(6) 0.0245(6) -0.0096(5) -0.0083(5) -0.0063(5) 
C28 0.0249(6) 0.0299(6) 0.0211(5) -0.0063(4) -0.0086(4) 0.0006(4) 
C31 0.0211(5) 0.0174(5) 0.0163(5) -0.0024(4) -0.0005(4) -0.0019(4) 
C32 0.0239(5) 0.0188(5) 0.0195(5) -0.0044(4) -0.0056(4) -0.0001(4) 
C33 0.0314(6) 0.0242(5) 0.0176(5) -0.0038(4) -0.0041(4) -0.0020(4) 
C34 0.0278(6) 0.0272(6) 0.0224(5) -0.0042(4) 0.0017(4) -0.0041(4) 
C35 0.0207(5) 0.0265(5) 0.0279(6) -0.0062(4) -0.0030(4) -0.0021(4) 
C36 0.0232(5) 0.0208(5) 0.0212(5) -0.0038(4) -0.0062(4) -0.0003(4) 
B1 0.0225(6) 0.0249(6) 0.0229(6) -0.0053(5) -0.0046(5) -0.0033(5) 
F1 0.0483(5) 0.0275(4) 0.0319(4) -0.0084(3) -0.0089(3) -0.0080(3) 
F2 0.0383(4) 0.0466(5) 0.0377(4) -0.0060(4) 0.0065(3) -0.0152(4) 
F3 0.0542(5) 0.0309(4) 0.0274(4) -0.0068(3) -0.0154(3) -0.0061(3) 
F4 0.0379(5) 0.0548(5) 0.0572(5) -0.0219(4) -0.0235(4) 0.0151(4) 

_refine_ls_extinction_method 
    'None'
_oxford_refine_ls_scale 11.5(4) 
loop_
 _geom_bond_atom_site_label_1
 _geom_bond_site_symmetry_1
 _geom_bond_atom_site_label_2
 _geom_bond_site_symmetry_2
 _geom_bond_distance
 _geom_bond_publ_flag
O1 . C11 . 1.4766(12)    yes
O1 . C21 . 1.4793(12)    yes
O1 . C31 . 1.4918(12)    yes
C11 . C12 . 1.3769(15)    yes
C11 . C16 . 1.3814(15)    yes
C12 . C13 . 1.4016(15)    yes
C12 . C17 . 1.4982(15)    yes
C13 . C14 . 1.4011(16)    yes
C13 . H131 . 0.941    no
C14 . C15 . 1.3928(16)    yes
C14 . C18 . 1.5099(15)    yes
C15 . C16 . 1.3914(15)    yes
C15 . H151 . 0.967    no
C16 . C22 . 1.4565(15)    yes
C17 . H171 . 0.970    no
C17 . H172 . 0.954    no
C17 . H173 . 0.964    no
C18 . H181 . 0.980    no
C18 . H182 . 0.968    no
C18 . H183 . 0.972    no
C21 . C22 . 1.3862(15)    yes
C21 . C26 . 1.3796(15)    yes
C22 . C23 . 1.3889(15)    yes
C23 . C24 . 1.3887(18)    yes
C23 . H231 . 0.958    no
C24 . C25 . 1.3876(18)    yes
C24 . H241 . 0.945    no
C25 . C26 . 1.4067(16)    yes
C25 . H251 . 0.960    no
C26 . C27 . 1.5123(16)    yes
C27 . C28 . 1.5291(16)    yes
C27 . H271 . 0.982    no
C27 . H272 . 0.983    no
C28 . C32 . 1.5027(15)    yes
C28 . H281 . 0.980    no
C28 . H282 . 0.978    no
C31 . C32 . 1.3807(15)    yes
C31 . C36 . 1.3741(15)    yes
C32 . C33 . 1.3969(15)    yes
C33 . C34 . 1.3842(17)    yes
C33 . H331 . 0.952    no
C34 . C35 . 1.3876(17)    yes
C34 . H341 . 0.953    no
C35 . C36 . 1.3947(15)    yes
C35 . H351 . 0.947    no
C36 . H361 . 0.940    no
B1 . F1 . 1.4013(14)    yes
B1 . F2 . 1.3884(14)    yes
B1 . F3 . 1.3840(14)    yes
B1 . F4 . 1.3854(15)    yes
loop_
 _geom_angle_atom_site_label_1
 _geom_angle_site_symmetry_1
 _geom_angle_atom_site_label_2
 _geom_angle_site_symmetry_2
 _geom_angle_atom_site_label_3
 _geom_angle_site_symmetry_3
 _geom_angle
 _geom_angle_publ_flag
C11 . O1 . C21 . 105.06(7)    yes
C11 . O1 . C31 . 117.78(7)    yes
C21 . O1 . C31 . 113.03(7)    yes
O1 . C11 . C12 . 124.20(9)    yes
O1 . C11 . C16 . 108.79(9)    yes
C12 . C11 . C16 . 126.88(10)    yes
C11 . C12 . C13 . 112.70(10)    yes
C11 . C12 . C17 . 125.22(10)    yes
C13 . C12 . C17 . 122.05(10)    yes
C12 . C13 . C14 . 123.54(10)    yes
C12 . C13 . H131 . 117.6    no
C14 . C13 . H131 . 118.7    no
C13 . C14 . C15 . 119.96(10)    yes
C13 . C14 . C18 . 118.95(10)    yes
C15 . C14 . C18 . 121.05(10)    yes
C14 . C15 . C16 . 118.42(10)    yes
C14 . C15 . H151 . 121.1    no
C16 . C15 . H151 . 120.5    no
C15 . C16 . C11 . 118.32(10)    yes
C15 . C16 . C22 . 132.82(10)    yes
C11 . C16 . C22 . 108.75(9)    yes
C12 . C17 . H171 . 109.9    no
C12 . C17 . H172 . 111.0    no
H171 . C17 . H172 . 109.3    no
C12 . C17 . H173 . 110.5    no
H171 . C17 . H173 . 108.9    no
H172 . C17 . H173 . 107.2    no
C14 . C18 . H181 . 110.5    no
C14 . C18 . H182 . 111.3    no
H181 . C18 . H182 . 106.9    no
C14 . C18 . H183 . 110.8    no
H181 . C18 . H183 . 109.5    no
H182 . C18 . H183 . 107.7    no
O1 . C21 . C22 . 108.51(9)    yes
O1 . C21 . C26 . 124.67(10)    yes
C22 . C21 . C26 . 126.81(10)    yes
C16 . C22 . C21 . 108.75(9)    yes
C16 . C22 . C23 . 132.72(11)    yes
C21 . C22 . C23 . 118.48(11)    yes
C22 . C23 . C24 . 117.74(11)    yes
C22 . C23 . H231 . 122.0    no
C24 . C23 . H231 . 120.3    no
C23 . C24 . C25 . 121.26(11)    yes
C23 . C24 . H241 . 120.7    no
C25 . C24 . H241 . 118.0    no
C24 . C25 . C26 . 123.16(11)    yes
C24 . C25 . H251 . 119.3    no
C26 . C25 . H251 . 117.6    no
C25 . C26 . C21 . 112.51(10)    yes
C25 . C26 . C27 . 120.16(10)    yes
C21 . C26 . C27 . 127.31(10)    yes
C26 . C27 . C28 . 115.63(9)    yes
C26 . C27 . H271 . 107.7    no
C28 . C27 . H271 . 108.7    no
C26 . C27 . H272 . 108.3    no
C28 . C27 . H272 . 108.9    no
H271 . C27 . H272 . 107.3    no
C27 . C28 . C32 . 110.78(9)    yes
C27 . C28 . H281 . 109.9    no
C32 . C28 . H281 . 110.3    no
C27 . C28 . H282 . 109.2    no
C32 . C28 . H282 . 108.6    no
H281 . C28 . H282 . 107.9    no
O1 . C31 . C32 . 114.31(9)    yes
O1 . C31 . C36 . 119.53(9)    yes
C32 . C31 . C36 . 126.15(10)    yes
C28 . C32 . C31 . 122.01(10)    yes
C28 . C32 . C33 . 122.64(10)    yes
C31 . C32 . C33 . 115.29(10)    yes
C32 . C33 . C34 . 121.28(10)    yes
C32 . C33 . H331 . 117.7    no
C34 . C33 . H331 . 120.9    no
C33 . C34 . C35 . 120.56(10)    yes
C33 . C34 . H341 . 119.7    no
C35 . C34 . H341 . 119.8    no
C34 . C35 . C36 . 120.16(10)    yes
C34 . C35 . H351 . 120.9    no
C36 . C35 . H351 . 118.9    no
C35 . C36 . C31 . 116.54(10)    yes
C35 . C36 . H361 . 121.5    no
C31 . C36 . H361 . 122.0    no
F1 . B1 . F2 . 109.18(10)    yes
F1 . B1 . F3 . 109.42(10)    yes
F2 . B1 . F3 . 109.69(10)    yes
F1 . B1 . F4 . 109.78(10)    yes
F2 . B1 . F4 . 108.54(10)    yes
F3 . B1 . F4 . 110.22(10)    yes


_iucr_refine_instructions_details
;
#
# Punched on 11/07/22 at 13:11:29
#
#LIST     12                                                                    
BLOCK SCALE X'S  U'S 
RIDE C   (  13,X'S) H   ( 131,X'S) 
RIDE C   (  15,X'S) H   ( 151,X'S) 
RIDE C   (  17,X'S) H   ( 171,X'S) H   ( 172,X'S) H   ( 173,X'S) 
RIDE C   (  18,X'S) H   ( 181,X'S) H   ( 182,X'S) H   ( 183,X'S) 
RIDE C   (  23,X'S) H   ( 231,X'S) 
RIDE C   (  24,X'S) H   ( 241,X'S) 
RIDE C   (  25,X'S) H   ( 251,X'S) 
RIDE C   (  27,X'S) H   ( 271,X'S) H   ( 272,X'S) 
RIDE C   (  28,X'S) H   ( 281,X'S) H   ( 282,X'S) 
RIDE C   (  33,X'S) H   ( 331,X'S) 
RIDE C   (  34,X'S) H   ( 341,X'S) 
RIDE C   (  35,X'S) H   ( 351,X'S) 
RIDE C   (  36,X'S) H   ( 361,X'S) 
END                                                                             
#
# Punched on 11/07/22 at 13:11:29
#
#LIST     16                                                                    
NO 
REM   HREST   START (DO NOT REMOVE THIS LINE) 
REM   HREST   END (DO NOT REMOVE THIS LINE) 
END                                                                             
;
 
_refine_special_details
;
?
  Reflections are selected by the following conditions :-
  Minimum value of SQRTW        is   0.00
  Minimum value of RATIO        is  -3.00
;


#==============================================================================
data_P-(R)o-16
#==============================================================================
_audit_creation_date        "2022-07-11"
_audit_creation_method 'CRYSTALS_ver_14.61_build_7986 '

_oxford_structure_analysis_title  '037os21'
_chemical_name_systematic         .
_chemical_melting_point           'not measured'

_cell_length_a                    6.9568(1)
_cell_length_b                    14.0648(1)
_cell_length_c                    18.5135(1)
_cell_angle_alpha                 90
_cell_angle_beta                  90
_cell_angle_gamma                 90
_cell_volume                      1811.47(3)
 
_symmetry_cell_setting            'orthorhombic' 
_symmetry_space_group_name_H-M    'P 21 21 21 ' 
_symmetry_space_group_name_Hall   'P 2ac 2ab'
loop_
 _symmetry_equiv_pos_as_xyz
 'x,y,z'
 '-x+1/2,-y,z+1/2'
 'x+1/2,-y+1/2,-z'
 '-x,y+1/2,-z+1/2'

loop_
_atom_type_symbol
_atom_type_scat_dispersion_real
_atom_type_scat_dispersion_imag
_atom_type_scat_Cromer_Mann_a1
_atom_type_scat_Cromer_Mann_b1
_atom_type_scat_Cromer_Mann_a2
_atom_type_scat_Cromer_Mann_b2
_atom_type_scat_Cromer_Mann_a3
_atom_type_scat_Cromer_Mann_b3
_atom_type_scat_Cromer_Mann_a4
_atom_type_scat_Cromer_Mann_b4
_atom_type_scat_Cromer_Mann_c
_atom_type_scat_source  
 C       0.0181   0.0091   2.3100  20.8439   1.0200  10.2075   1.5886   0.5687
   0.8650  51.6512   0.2156 'International Tables Vol C 4.2.6.8 and 6.1.1.4'
 H       0.0000   0.0000   0.4930  10.5109   0.3229  26.1257   0.1402   3.1424
   0.0408  57.7998   0.0030 'International Tables Vol C 4.2.6.8 and 6.1.1.4'
 B       0.0090   0.0039   2.0545  23.2185   1.3326   1.0210   1.0979  60.3498
   0.7068   0.1403  -0.1932 'International Tables Vol C 4.2.6.8 and 6.1.1.4'
 F       0.0727   0.0534   3.5392  10.2825   2.6412   4.2944   1.5170   0.2615
   1.0243  26.1476   0.2776 'International Tables Vol C 4.2.6.8 and 6.1.1.4'
 O       0.0492   0.0322   3.0485  13.2771   2.2868   5.7011   1.5463   0.3239
   0.8670  32.9089   0.2508 'International Tables Vol C 4.2.6.8 and 6.1.1.4'
 
 
_cell_formula_units_Z                    4

# Given Formula = C22 H19 B1 F4 O1 
# Dc =      1.42 Fooo =    800.00 Mu =      9.56 M =    386.20
# Found Formula = C22 H19 B1 F4 O1 
# Dc =      1.42 FOOO =    800.00 Mu =      9.56 M =    386.20

_chemical_formula_sum             'C22 H19 B F4 O'
_chemical_formula_moiety          'C22 H19 O, B F4'
_chemical_compound_source                .
_chemical_formula_weight            386.20
 
 
_cell_measurement_reflns_used        27020
_cell_measurement_theta_min             3.91
_cell_measurement_theta_max            76.12
_cell_measurement_temperature          150
 
_exptl_crystal_description        'block' 
_exptl_crystal_colour             'clear_pale_colourless' 
_exptl_crystal_size_min           0.05 
_exptl_crystal_size_mid           0.07 
_exptl_crystal_size_max           0.45 
 
_exptl_crystal_density_diffrn     1.416 
_exptl_crystal_density_meas       'not measured' 
_exptl_crystal_density_method     'not measured' 
# Non-dispersive F(000): 
_exptl_crystal_F_000              800 
_exptl_absorpt_coefficient_mu     0.956 
 
# Sheldrick geometric approximatio 0.94 0.95 
_exptl_absorpt_correction_type    multi-scan 
_exptl_absorpt_process_details 
; 
 CrysAlisPro (Rigaku Oxford Diffraction, 2017) 
; 
_exptl_absorpt_correction_T_min   0.58 
_exptl_absorpt_correction_T_max   0.95 
_diffrn_measurement_device_type   'Oxford Diffraction SuperNova' 
_diffrn_measurement_device        'Area' 
_diffrn_radiation_monochromator   'focussing mirrors' 
_diffrn_radiation_type            'Cu K\a'
_diffrn_radiation_wavelength           1.54184
_diffrn_measurement_method        \w 
 
# If a reference occurs more than once, delete the author 
# and date from subsequent references. 
_computing_data_collection        'SuperNova, (Oxford Diffraction, 2010)' 
_computing_cell_refinement 
; 
 CrysAlisPro (Rigaku Oxford Diffraction, 2017) 
; 
_computing_data_reduction 
; 
 CrysAlisPro (Rigaku Oxford Diffraction, 2017) 
; 
_computing_structure_solution     'Superflip (Palatinus & Chapuis, 2007)' 
_computing_structure_refinement   'CRYSTALS (Betteridge et al., 2003)' 
_computing_publication_material   'CRYSTALS (Betteridge et al., 2003)' 
_computing_molecular_graphics     'CAMERON (Watkin et al., 1996)' 
 
_diffrn_standards_interval_time   . 
_diffrn_standards_interval_count  . 
_diffrn_standards_number          0 
_diffrn_standards_decay_%         . 
 
_diffrn_ambient_temperature        150
_diffrn_reflns_number             41603 
_diffrn_reflns_av_unetI/netI      0.052 
_reflns_number_total              3765 
_diffrn_reflns_av_R_equivalents   0.044 
# Number of reflections without Friedels Law is 3765 
# Number of reflections with Friedels Law is 2172 
# Theoretical number of reflections is about 1893 
 
 
_diffrn_reflns_theta_min          3.947 
_diffrn_reflns_theta_max          76.072 
_diffrn_measured_fraction_theta_max 0.995 
 
_diffrn_reflns_theta_full         74.550 
_diffrn_measured_fraction_theta_full 0.998 
 
 
_diffrn_reflns_limit_h_min        -8 
_diffrn_reflns_limit_h_max        8 
_diffrn_reflns_limit_k_min        -17 
_diffrn_reflns_limit_k_max        17 
_diffrn_reflns_limit_l_min        -23 
_diffrn_reflns_limit_l_max        22 
_reflns_limit_h_min               -8 
_reflns_limit_h_max               8 
_reflns_limit_k_min               0 
_reflns_limit_k_max               17 
_reflns_limit_l_min               0 
_reflns_limit_l_max               23 
 
_oxford_diffrn_Wilson_B_factor    2.25 
_oxford_diffrn_Wilson_scale       0.04 
 
_atom_sites_solution_primary      other  #heavy,direct,difmap,geom,iterative
# _atom_sites_solution_secondary  difmap
_atom_sites_solution_hydrogens    difmap
 
_refine_diff_density_min          -0.15 
_refine_diff_density_max          0.28 
 
 
# The current dictionary definitions do not cover the 
# situation where the reflections used for refinement were 
# selected by a user-defined sigma threshold 
 
# Explicitly named reflections are ALWAYS excluded from R&wR 
 
# The values actually used during refinement 
# These are labelled "all" for compatibility with PLATON 
_oxford_refine_reflns_threshold_expression       I>-3.0\s(I)
_refine_ls_number_restraints      0 
_refine_ls_number_parameters      254 
_refine_ls_number_reflns          3765 
_refine_ls_R_factor_ref           0.0308 
_refine_ls_wR_factor_ref          0.0802 
_refine_ls_goodness_of_fit_ref    0.9966 
_refine_ls_shift/su_max           0.0004369 
_refine_ls_shift/su_mean          0.0000636 
 
 
# Computed with I/sigma = -10 
_reflns_number_all                3765 
_refine_ls_R_factor_all           0.0308 
_refine_ls_wR_factor_all          0.0802 
 
# Computed with I/sigma = +2 a la SHELX 
_reflns_threshold_expression                I>2.0\s(I)
_reflns_number_gt                 3630 
_refine_ls_R_factor_gt            0.0297 
_refine_ls_wR_factor_gt           0.0788 
 
# For an explanation, see Cooper & Watkin, Acta Cryst. (2016). B72, 661-683 
_oxford_Hooft_y                   -0.02(4) # for 1410 Friedel pairs 
_oxford_Bijvoet_difference        -0.03(3) # for 1410 Friedel pairs 
# (Similar to the Parsons(q).) 
_oxford_refined_Flack_x           -0.04(10) # for 1593 Friedel pairs 
_refine_ls_abs_structure_Flack    -0.03(3) 
_refine_ls_abs_structure_details 
; 
 Parsons, Flack & Wagner (2013), 
 1410 Friedel Pairs 
; 
 
# choose from: 
# rm (reference molecule of known chirality), 
# ad (anomolous dispersion - Flack), rmad (rm and ad), 
# syn (from synthesis), unk (unknown) or . (not applicable). 
_chemical_absolute_configuration  'ad' 
 
 
_refine_ls_structure_factor_coef  Fsqd 
_refine_ls_matrix_type            full
_refine_ls_hydrogen_treatment     constr         #undef, noref, refall,
                                                 # refxyz, refU, constr or mixed
_refine_ls_weighting_scheme       calc 
_refine_ls_weighting_details 
;
 Method= Modified Sheldrick 
 w=1/[\s^2^(F^2^) + ( 0.05P)^2^ + 0.42P] 
 ,where P=(max(Fo^2^,0) + 2Fc^2^)/3 
;
# Insert your own references if required - in alphabetical order 
_publ_section_references 
; 
Betteridge, P.W., Carruthers, J.R., Cooper, R.I., 
Prout, K. & Watkin, D.J. (2003). J. Appl. Cryst. 36, 1487. 
 
Oxford Diffraction, (2010). Supernova User Manual. 
 
Palatinus, L. & Chapuis, G. (2007). J. Appl. Cryst. 40, 786-790. 
 
Parsons,S., Flack, H.D. and Wagner, T. Acta Cryst. (2013). B69, 249-259 
 
Rigaku Oxford Diffraction (2017). CrysAlisPro. 
 
Watkin, D.J., Prout, C.K. & Pearce, L.J. (1996). CAMERON, Chemical 
Crystallography Laboratory, Oxford, UK. 
; 

# Uequiv = arithmetic mean of Ui i.e. Ueqiv = (U1+U2+U3)/3

# Replace last . with number of unfound hydrogen atoms attached to an atom.

# ..._refinement_flags_... 
# . no refinement constraints           S special position constraint on site
# G rigid group refinement of site      R riding atom
# D distance or angle restraint on site T thermal displacement constraints
# U Uiso or Uij restraint (rigid bond)  P partial occupancy constraint


loop_
_atom_site_label
_atom_site_type_symbol
_atom_site_fract_x
_atom_site_fract_y
_atom_site_fract_z
_atom_site_U_iso_or_equiv
_atom_site_occupancy
_atom_site_adp_type
_atom_site_refinement_flags_posn
_atom_site_refinement_flags_adp
_atom_site_refinement_flags_occupancy
_atom_site_disorder_assembly
_atom_site_disorder_group
_atom_site_attached_hydrogens
O1 O 0.00143(12) 0.48429(6) 0.85698(5) 0.0185 1.0000 Uani . . . . . . 
C11 C 0.12153(18) 0.56347(8) 0.88208(7) 0.0194 1.0000 Uani . . . . . . 
C12 C 0.29615(19) 0.55153(9) 0.91605(7) 0.0217 1.0000 Uani . . . . . . 
C13 C 0.38390(19) 0.63807(10) 0.93368(7) 0.0249 1.0000 Uani . . . . . . 
C14 C 0.3043(2) 0.72687(10) 0.91725(7) 0.0249 1.0000 Uani . . . . . . 
C15 C 0.1285(2) 0.73264(9) 0.88139(7) 0.0230 1.0000 Uani . . . . . . 
C16 C 0.03595(19) 0.64847(9) 0.86281(6) 0.0201 1.0000 Uani . . . . . . 
C17 C 0.38482(19) 0.45702(10) 0.93290(8) 0.0261 1.0000 Uani . . . . . . 
C18 C 0.4100(3) 0.81627(11) 0.93775(9) 0.0353 1.0000 Uani . . . . . . 
C21 C -0.15798(18) 0.52970(9) 0.81677(7) 0.0199 1.0000 Uani . . . . . . 
C22 C -0.13986(19) 0.62754(9) 0.82268(7) 0.0206 1.0000 Uani . . . . . . 
C23 C -0.2764(2) 0.68404(10) 0.78875(8) 0.0261 1.0000 Uani . . . . . . 
C24 C -0.4207(2) 0.63819(11) 0.75062(8) 0.0305 1.0000 Uani . . . . . . 
C25 C -0.4290(2) 0.53967(10) 0.74523(8) 0.0278 1.0000 Uani . . . . . . 
C26 C -0.29310(19) 0.48018(9) 0.77827(7) 0.0222 1.0000 Uani . . . . . . 
C27 C -0.3051(2) 0.37348(10) 0.76816(7) 0.0261 1.0000 Uani . . . . . . 
C28 C -0.1410(2) 0.31608(9) 0.80222(7) 0.0248 1.0000 Uani . . . . . . 
C31 C -0.07094(18) 0.41588(9) 0.91182(7) 0.0185 1.0000 Uani . . . . . . 
C32 C -0.13777(18) 0.33145(9) 0.88263(7) 0.0209 1.0000 Uani . . . . . . 
C33 C -0.2146(2) 0.26738(9) 0.93228(8) 0.0251 1.0000 Uani . . . . . . 
C34 C -0.2244(2) 0.28963(10) 1.00536(8) 0.0273 1.0000 Uani . . . . . . 
C35 C -0.1560(2) 0.37594(10) 1.03109(7) 0.0255 1.0000 Uani . . . . . . 
C36 C -0.07524(18) 0.44154(9) 0.98347(7) 0.0210 1.0000 Uani . . . . . . 
B1 B 0.3754(2) 0.50800(11) 1.14549(9) 0.0282 1.0000 Uani . . . . . . 
F1 F 0.22658(17) 0.49634(10) 1.09748(6) 0.0552 1.0000 Uani . . . . . . 
F2 F 0.3911(2) 0.42504(8) 1.18443(8) 0.0684 1.0000 Uani . . . . . . 
F3 F 0.33073(18) 0.58124(8) 1.19315(7) 0.0554 1.0000 Uani . . . . . . 
F4 F 0.54416(17) 0.52965(9) 1.11076(8) 0.0613 1.0000 Uani . . . . . . 
H131 H 0.5062 0.6365 0.9570 0.0295 1.0000 Uiso R . . . . . 
H151 H 0.0726 0.7914 0.8701 0.0289 1.0000 Uiso R . . . . . 
H171 H 0.5210 0.4654 0.9358 0.0405 1.0000 Uiso R . . . . . 
H172 H 0.3360 0.4349 0.9796 0.0383 1.0000 Uiso R . . . . . 
H173 H 0.3525 0.4118 0.8963 0.0396 1.0000 Uiso R . . . . . 
H181 H 0.3407 0.8728 0.9265 0.0538 1.0000 Uiso R . . . . . 
H182 H 0.4373 0.8186 0.9881 0.0544 1.0000 Uiso R . . . . . 
H183 H 0.5324 0.8201 0.9121 0.0550 1.0000 Uiso R . . . . . 
H231 H -0.2655 0.7506 0.7910 0.0300 1.0000 Uiso R . . . . . 
H241 H -0.5161 0.6749 0.7263 0.0381 1.0000 Uiso R . . . . . 
H251 H -0.5280 0.5083 0.7187 0.0321 1.0000 Uiso R . . . . . 
H271 H -0.4245 0.3523 0.7892 0.0299 1.0000 Uiso R . . . . . 
H272 H -0.3106 0.3616 0.7173 0.0313 1.0000 Uiso R . . . . . 
H281 H -0.0203 0.3363 0.7821 0.0288 1.0000 Uiso R . . . . . 
H282 H -0.1601 0.2488 0.7924 0.0285 1.0000 Uiso R . . . . . 
H331 H -0.2577 0.2084 0.9150 0.0297 1.0000 Uiso R . . . . . 
H341 H -0.2769 0.2437 1.0377 0.0332 1.0000 Uiso R . . . . . 
H351 H -0.1617 0.3909 1.0805 0.0317 1.0000 Uiso R . . . . . 
H361 H -0.0224 0.5016 1.0001 0.0241 1.0000 Uiso R . . . . . 
loop_
_atom_site_aniso_label
_atom_site_aniso_U_11
_atom_site_aniso_U_22
_atom_site_aniso_U_33
_atom_site_aniso_U_23
_atom_site_aniso_U_13
_atom_site_aniso_U_12
O1 0.0186(4) 0.0178(4) 0.0192(4) 0.0006(3) -0.0012(3) -0.0020(3) 
C11 0.0215(5) 0.0169(5) 0.0197(5) -0.0001(4) 0.0014(5) -0.0041(5) 
C12 0.0206(6) 0.0237(6) 0.0209(6) 0.0020(5) 0.0015(5) -0.0020(5) 
C13 0.0228(6) 0.0282(6) 0.0237(6) 0.0024(5) -0.0027(5) -0.0057(5) 
C14 0.0310(7) 0.0241(6) 0.0197(6) 0.0007(5) -0.0001(5) -0.0076(6) 
C15 0.0306(6) 0.0184(5) 0.0201(6) 0.0017(5) 0.0005(5) -0.0027(5) 
C16 0.0227(6) 0.0200(5) 0.0177(5) 0.0016(4) 0.0013(5) -0.0005(5) 
C17 0.0205(6) 0.0257(6) 0.0321(7) 0.0030(5) -0.0005(5) 0.0026(5) 
C18 0.0439(9) 0.0260(7) 0.0360(8) 0.0015(6) -0.0133(7) -0.0119(6) 
C21 0.0196(6) 0.0211(6) 0.0190(6) 0.0021(5) -0.0007(5) 0.0021(5) 
C22 0.0218(6) 0.0207(6) 0.0194(6) 0.0013(4) 0.0001(5) -0.0026(5) 
C23 0.0288(7) 0.0220(6) 0.0275(7) 0.0039(5) -0.0009(6) 0.0026(5) 
C24 0.0288(7) 0.0309(7) 0.0317(7) 0.0046(6) -0.0078(6) 0.0046(6) 
C25 0.0266(6) 0.0297(7) 0.0271(6) -0.0009(5) -0.0072(5) -0.0011(5) 
C26 0.0232(6) 0.0250(6) 0.0184(6) -0.0009(5) -0.0011(5) -0.0009(5) 
C27 0.0281(6) 0.0253(6) 0.0247(6) -0.0057(5) -0.0031(5) -0.0021(5) 
C28 0.0278(7) 0.0204(6) 0.0262(7) -0.0051(5) 0.0012(5) -0.0009(5) 
C31 0.0175(5) 0.0164(5) 0.0217(6) 0.0040(4) 0.0015(4) -0.0001(4) 
C32 0.0184(5) 0.0189(5) 0.0255(6) -0.0006(5) 0.0004(5) 0.0021(4) 
C33 0.0220(6) 0.0186(6) 0.0346(7) 0.0023(5) -0.0008(6) -0.0016(5) 
C34 0.0235(6) 0.0268(6) 0.0316(7) 0.0102(5) 0.0020(5) 0.0001(5) 
C35 0.0244(6) 0.0301(7) 0.0220(6) 0.0050(5) 0.0014(5) 0.0047(5) 
C36 0.0191(5) 0.0213(6) 0.0226(6) 0.0009(5) -0.0006(5) 0.0023(5) 
B1 0.0281(7) 0.0248(7) 0.0317(8) -0.0006(6) -0.0016(7) -0.0031(6) 
F1 0.0424(6) 0.0885(9) 0.0347(5) -0.0108(5) -0.0111(5) 0.0027(6) 
F2 0.0772(9) 0.0388(6) 0.0890(9) 0.0252(6) -0.0229(8) -0.0064(6) 
F3 0.0576(7) 0.0454(6) 0.0631(7) -0.0274(5) 0.0112(6) -0.0136(5) 
F4 0.0381(6) 0.0558(6) 0.0899(9) -0.0080(6) 0.0250(6) -0.0074(5) 

_refine_ls_extinction_method 
    'None'
_oxford_refine_ls_scale 5.46(9) 
loop_
 _geom_bond_atom_site_label_1
 _geom_bond_site_symmetry_1
 _geom_bond_atom_site_label_2
 _geom_bond_site_symmetry_2
 _geom_bond_distance
 _geom_bond_publ_flag
O1 . C11 . 1.4678(14)    yes
O1 . C21 . 1.4806(15)    yes
O1 . C31 . 1.4867(14)    yes
C11 . C12 . 1.3782(18)    yes
C11 . C16 . 1.3823(17)    yes
C12 . C13 . 1.4002(18)    yes
C12 . C17 . 1.4984(18)    yes
C13 . C14 . 1.3996(19)    yes
C13 . H131 . 0.954    no
C14 . C15 . 1.394(2)    yes
C14 . C18 . 1.5050(19)    yes
C15 . C16 . 1.3909(18)    yes
C15 . H151 . 0.937    no
C16 . C22 . 1.4610(18)    yes
C17 . H171 . 0.956    no
C17 . H172 . 0.979    no
C17 . H173 . 0.956    no
C18 . H181 . 0.953    no
C18 . H182 . 0.951    no
C18 . H183 . 0.977    no
C21 . C22 . 1.3862(17)    yes
C21 . C26 . 1.3699(18)    yes
C22 . C23 . 1.3887(19)    yes
C23 . C24 . 1.386(2)    yes
C23 . H231 . 0.941    no
C24 . C25 . 1.390(2)    yes
C24 . H241 . 0.954    no
C25 . C26 . 1.4027(19)    yes
C25 . H251 . 0.955    no
C26 . C27 . 1.5147(18)    yes
C27 . C28 . 1.534(2)    yes
C27 . H271 . 0.965    no
C27 . H272 . 0.957    no
C28 . C32 . 1.5045(19)    yes
C28 . H281 . 0.961    no
C28 . H282 . 0.973    no
C31 . C32 . 1.3850(17)    yes
C31 . C36 . 1.3749(17)    yes
C32 . C33 . 1.3938(19)    yes
C33 . C34 . 1.390(2)    yes
C33 . H331 . 0.939    no
C34 . C35 . 1.388(2)    yes
C34 . H341 . 0.953    no
C35 . C36 . 1.3945(18)    yes
C35 . H351 . 0.939    no
C36 . H361 . 0.972    no
B1 . F1 . 1.375(2)    yes
B1 . F2 . 1.3758(19)    yes
B1 . F3 . 1.3916(19)    yes
B1 . F4 . 1.373(2)    yes
loop_
 _geom_angle_atom_site_label_1
 _geom_angle_site_symmetry_1
 _geom_angle_atom_site_label_2
 _geom_angle_site_symmetry_2
 _geom_angle_atom_site_label_3
 _geom_angle_site_symmetry_3
 _geom_angle
 _geom_angle_publ_flag
C11 . O1 . C21 . 104.96(9)    yes
C11 . O1 . C31 . 117.88(9)    yes
C21 . O1 . C31 . 111.65(9)    yes
O1 . C11 . C12 . 123.63(11)    yes
O1 . C11 . C16 . 109.23(10)    yes
C12 . C11 . C16 . 127.06(12)    yes
C11 . C12 . C13 . 112.63(12)    yes
C11 . C12 . C17 . 124.47(12)    yes
C13 . C12 . C17 . 122.90(12)    yes
C12 . C13 . C14 . 123.55(12)    yes
C12 . C13 . H131 . 118.3    no
C14 . C13 . H131 . 118.1    no
C13 . C14 . C15 . 120.16(12)    yes
C13 . C14 . C18 . 119.85(13)    yes
C15 . C14 . C18 . 119.99(13)    yes
C14 . C15 . C16 . 118.33(12)    yes
C14 . C15 . H151 . 121.5    no
C16 . C15 . H151 . 120.2    no
C15 . C16 . C11 . 118.22(12)    yes
C15 . C16 . C22 . 133.23(12)    yes
C11 . C16 . C22 . 108.51(11)    yes
C12 . C17 . H171 . 108.1    no
C12 . C17 . H172 . 108.8    no
H171 . C17 . H172 . 109.4    no
C12 . C17 . H173 . 110.2    no
H171 . C17 . H173 . 110.8    no
H172 . C17 . H173 . 109.4    no
C14 . C18 . H181 . 113.3    no
C14 . C18 . H182 . 111.9    no
H181 . C18 . H182 . 106.6    no
C14 . C18 . H183 . 110.4    no
H181 . C18 . H183 . 106.8    no
H182 . C18 . H183 . 107.5    no
O1 . C21 . C22 . 108.69(10)    yes
O1 . C21 . C26 . 123.79(11)    yes
C22 . C21 . C26 . 127.46(12)    yes
C16 . C22 . C21 . 108.44(11)    yes
C16 . C22 . C23 . 133.43(12)    yes
C21 . C22 . C23 . 118.04(12)    yes
C22 . C23 . C24 . 117.35(12)    yes
C22 . C23 . H231 . 119.6    no
C24 . C23 . H231 . 123.0    no
C23 . C24 . C25 . 122.01(13)    yes
C23 . C24 . H241 . 119.5    no
C25 . C24 . H241 . 118.5    no
C24 . C25 . C26 . 122.36(13)    yes
C24 . C25 . H251 . 121.9    no
C26 . C25 . H251 . 115.8    no
C25 . C26 . C21 . 112.71(12)    yes
C25 . C26 . C27 . 120.01(12)    yes
C21 . C26 . C27 . 127.28(12)    yes
C26 . C27 . C28 . 115.46(11)    yes
C26 . C27 . H271 . 107.7    no
C28 . C27 . H271 . 108.2    no
C26 . C27 . H272 . 107.2    no
C28 . C27 . H272 . 110.0    no
H271 . C27 . H272 . 108.0    no
C27 . C28 . C32 . 110.01(11)    yes
C27 . C28 . H281 . 109.6    no
C32 . C28 . H281 . 109.1    no
C27 . C28 . H282 . 109.5    no
C32 . C28 . H282 . 109.1    no
H281 . C28 . H282 . 109.5    no
O1 . C31 . C32 . 113.71(11)    yes
O1 . C31 . C36 . 119.76(10)    yes
C32 . C31 . C36 . 126.46(12)    yes
C28 . C32 . C31 . 120.95(12)    yes
C28 . C32 . C33 . 123.64(12)    yes
C31 . C32 . C33 . 115.20(12)    yes
C32 . C33 . C34 . 121.00(12)    yes
C32 . C33 . H331 . 118.0    no
C34 . C33 . H331 . 121.0    no
C33 . C34 . C35 . 120.92(13)    yes
C33 . C34 . H341 . 118.5    no
C35 . C34 . H341 . 120.6    no
C34 . C35 . C36 . 119.99(13)    yes
C34 . C35 . H351 . 121.1    no
C36 . C35 . H351 . 118.9    no
C35 . C36 . C31 . 116.43(12)    yes
C35 . C36 . H361 . 121.8    no
C31 . C36 . H361 . 121.8    no
F1 . B1 . F2 . 107.29(14)    yes
F1 . B1 . F3 . 109.26(14)    yes
F2 . B1 . F3 . 108.26(14)    yes
F1 . B1 . F4 . 111.58(14)    yes
F2 . B1 . F4 . 111.48(15)    yes
F3 . B1 . F4 . 108.90(13)    yes


_iucr_refine_instructions_details
;
#
# Punched on 11/07/22 at 13:13:16
#
#LIST     12                                                                    
BLOCK SCALE X'S  U'S 
CONT ENANTIO 
RIDE C   (  13,X'S) H   ( 131,X'S) 
RIDE C   (  15,X'S) H   ( 151,X'S) 
RIDE C   (  17,X'S) H   ( 171,X'S) H   ( 172,X'S) H   ( 173,X'S) 
RIDE C   (  18,X'S) H   ( 181,X'S) H   ( 182,X'S) H   ( 183,X'S) 
RIDE C   (  23,X'S) H   ( 231,X'S) 
RIDE C   (  24,X'S) H   ( 241,X'S) 
RIDE C   (  25,X'S) H   ( 251,X'S) 
RIDE C   (  27,X'S) H   ( 271,X'S) H   ( 272,X'S) 
RIDE C   (  28,X'S) H   ( 281,X'S) H   ( 282,X'S) 
RIDE C   (  33,X'S) H   ( 331,X'S) 
RIDE C   (  34,X'S) H   ( 341,X'S) 
RIDE C   (  35,X'S) H   ( 351,X'S) 
RIDE C   (  36,X'S) H   ( 361,X'S) 
END                                                                             
#
# Punched on 11/07/22 at 13:13:16
#
#LIST     16                                                                    
NO 
REM   HREST   START (DO NOT REMOVE THIS LINE) 
REM   HREST   END (DO NOT REMOVE THIS LINE) 
END                                                                             
;
 
_refine_special_details
;
?
  Reflections are selected by the following conditions :-
  Minimum value of SQRTW        is   0.00
  Minimum value of RATIO        is  -3.00
;


#==============================================================================
data_P-(R)o-16a
#==============================================================================
_audit_creation_date        "2022-07-11"
_audit_creation_method 'CRYSTALS_ver_14.61_build_7986 '

_oxford_structure_analysis_title  '035os21'
_chemical_name_systematic         .
_chemical_melting_point           'not measured'
_cell_length_a                    6.9624(1)
_cell_length_b                    14.0669(2)
_cell_length_c                    18.5128(3)
_cell_angle_alpha                 90
_cell_angle_beta                  90
_cell_angle_gamma                 90
_cell_volume                      1813.13(5)
 
_symmetry_cell_setting            'orthorhombic' 
_symmetry_space_group_name_H-M    'P 21 21 21 ' 
_symmetry_space_group_name_Hall   'P 2ac 2ab' 
loop_
 _symmetry_equiv_pos_as_xyz
 'x,y,z'
 '-x+1/2,-y,z+1/2'
 'x+1/2,-y+1/2,-z'
 '-x,y+1/2,-z+1/2'

loop_
_atom_type_symbol
_atom_type_scat_dispersion_real
_atom_type_scat_dispersion_imag
_atom_type_scat_Cromer_Mann_a1
_atom_type_scat_Cromer_Mann_b1
_atom_type_scat_Cromer_Mann_a2
_atom_type_scat_Cromer_Mann_b2
_atom_type_scat_Cromer_Mann_a3
_atom_type_scat_Cromer_Mann_b3
_atom_type_scat_Cromer_Mann_a4
_atom_type_scat_Cromer_Mann_b4
_atom_type_scat_Cromer_Mann_c
_atom_type_scat_source  
 C       0.0181   0.0091   2.3100  20.8439   1.0200  10.2075   1.5886   0.5687
   0.8650  51.6512   0.2156 'International Tables Vol C 4.2.6.8 and 6.1.1.4'
 H       0.0000   0.0000   0.4930  10.5109   0.3229  26.1257   0.1402   3.1424
   0.0408  57.7998   0.0030 'International Tables Vol C 4.2.6.8 and 6.1.1.4'
 B       0.0090   0.0039   2.0545  23.2185   1.3326   1.0210   1.0979  60.3498
   0.7068   0.1403  -0.1932 'International Tables Vol C 4.2.6.8 and 6.1.1.4'
 F       0.0727   0.0534   3.5392  10.2825   2.6412   4.2944   1.5170   0.2615
   1.0243  26.1476   0.2776 'International Tables Vol C 4.2.6.8 and 6.1.1.4'
 O       0.0492   0.0322   3.0485  13.2771   2.2868   5.7011   1.5463   0.3239
   0.8670  32.9089   0.2508 'International Tables Vol C 4.2.6.8 and 6.1.1.4'
 
 
_cell_formula_units_Z                    4

# Given Formula = C22 H19 B1 F4 O1 
# Dc =      1.41 Fooo =    800.00 Mu =      9.55 M =    386.20
# Found Formula = C22 H19 B1 F4 O1 
# Dc =      1.41 FOOO =    800.00 Mu =      9.55 M =    386.20

_chemical_formula_sum             'C22 H19 B F4 O'
_chemical_formula_moiety          'C22 H19 O, B F4'
_chemical_compound_source                .
_chemical_formula_weight            386.20
 
 
_cell_measurement_reflns_used        18036
_cell_measurement_theta_min             3.89
_cell_measurement_theta_max            75.87
_cell_measurement_temperature          150
 
_exptl_crystal_description        'needle' 
_exptl_crystal_colour             'clear_pale_colourless' 
_exptl_crystal_size_min           0.03 
_exptl_crystal_size_mid           0.04 
_exptl_crystal_size_max           0.11 
 
_exptl_crystal_density_diffrn     1.415 
_exptl_crystal_density_meas       'not measured' 
_exptl_crystal_density_method     'not measured' 
# Non-dispersive F(000): 
_exptl_crystal_F_000              800 
_exptl_absorpt_coefficient_mu     0.955 
 
# Sheldrick geometric approximatio 0.96 0.97 
_exptl_absorpt_correction_type    multi-scan 
_exptl_absorpt_process_details 
; 
 CrysAlisPro (Rigaku Oxford Diffraction, 2017) 
; 
_exptl_absorpt_correction_T_min   0.90 
_exptl_absorpt_correction_T_max   0.97 
_diffrn_measurement_device_type   'Oxford Diffraction SuperNova' 
_diffrn_measurement_device        'Area' 
_diffrn_radiation_monochromator   'focussing mirrors' 
_diffrn_radiation_type            'Cu K\a'
_diffrn_radiation_wavelength           1.54184
_diffrn_measurement_method        \w 
 
# If a reference occurs more than once, delete the author 
# and date from subsequent references. 
_computing_data_collection        'SuperNova, (Oxford Diffraction, 2010)' 
_computing_cell_refinement 
; 
 CrysAlisPro (Rigaku Oxford Diffraction, 2017) 
; 
_computing_data_reduction 
; 
 CrysAlisPro (Rigaku Oxford Diffraction, 2017) 
; 
_computing_structure_solution     'Superflip (Palatinus & Chapuis, 2007)' 
_computing_structure_refinement   'CRYSTALS (Betteridge et al., 2003)' 
_computing_publication_material   'CRYSTALS (Betteridge et al., 2003)' 
_computing_molecular_graphics     'CAMERON (Watkin et al., 1996)' 
 
_diffrn_standards_interval_time   . 
_diffrn_standards_interval_count  . 
_diffrn_standards_number          0 
_diffrn_standards_decay_%         . 
 
_diffrn_ambient_temperature        150
_diffrn_reflns_number             45417 
_diffrn_reflns_av_unetI/netI      0.067 
_reflns_number_total              3783 
_diffrn_reflns_av_R_equivalents   0.048 
# Number of reflections without Friedels Law is 3783 
# Number of reflections with Friedels Law is 2186 
# Theoretical number of reflections is about 1899 
 
 
_diffrn_reflns_theta_min          3.947 
_diffrn_reflns_theta_max          76.242 
_diffrn_measured_fraction_theta_max 0.999 
 
_diffrn_reflns_theta_full         76.242 
_diffrn_measured_fraction_theta_full 0.999 
 
 
_diffrn_reflns_limit_h_min        -8 
_diffrn_reflns_limit_h_max        8 
_diffrn_reflns_limit_k_min        -17 
_diffrn_reflns_limit_k_max        17 
_diffrn_reflns_limit_l_min        -21 
_diffrn_reflns_limit_l_max        23 
_reflns_limit_h_min               -8 
_reflns_limit_h_max               8 
_reflns_limit_k_min               0 
_reflns_limit_k_max               17 
_reflns_limit_l_min               0 
_reflns_limit_l_max               23 
 
_oxford_diffrn_Wilson_B_factor    2.44 
_oxford_diffrn_Wilson_scale       0.03 
 
_atom_sites_solution_primary      other  #heavy,direct,difmap,geom,iterative
# _atom_sites_solution_secondary  difmap
_atom_sites_solution_hydrogens    difmap
 
_refine_diff_density_min          -0.19 
_refine_diff_density_max          0.28 
 
 
# The current dictionary definitions do not cover the 
# situation where the reflections used for refinement were 
# selected by a user-defined sigma threshold 
 
# Explicitly named reflections are ALWAYS excluded from R&wR 
 
# The values actually used during refinement 
# These are labelled "all" for compatibility with PLATON 
_oxford_refine_reflns_threshold_expression       I>-3.0\s(I)
_refine_ls_number_restraints      0 
_refine_ls_number_parameters      254 
_refine_ls_number_reflns          3782 
_refine_ls_R_factor_ref           0.0350 
_refine_ls_wR_factor_ref          0.0810 
_refine_ls_goodness_of_fit_ref    1.0038 
_refine_ls_shift/su_max           0.0009426 
_refine_ls_shift/su_mean          0.0000715 
 
 
# Computed with I/sigma = -10 
_reflns_number_all                3782 
_refine_ls_R_factor_all           0.0350 
_refine_ls_wR_factor_all          0.0810 
 
# Computed with I/sigma = +2 a la SHELX 
_reflns_threshold_expression                I>2.0\s(I)
_reflns_number_gt                 3500 
_refine_ls_R_factor_gt            0.0310 
_refine_ls_wR_factor_gt           0.0769 
 
# For an explanation, see Cooper & Watkin, Acta Cryst. (2016). B72, 661-683 
_oxford_Hooft_y                   0.04(5) # for 1347 Friedel pairs 
_oxford_Bijvoet_difference        0.03(4) # for 1347 Friedel pairs 
# (Similar to the Parsons(q).) 
_oxford_refined_Flack_x           0.08(12) # for 1597 Friedel pairs 
_refine_ls_abs_structure_Flack    0.03(4) 
_refine_ls_abs_structure_details 
; 
 Parsons, Flack & Wagner (2013), 
 1347 Friedel Pairs 
; 
 
# choose from: 
# rm (reference molecule of known chirality), 
# ad (anomolous dispersion - Flack), rmad (rm and ad), 
# syn (from synthesis), unk (unknown) or . (not applicable). 
_chemical_absolute_configuration  'ad' 
 
 
_refine_ls_structure_factor_coef  Fsqd 
_refine_ls_matrix_type            full
_refine_ls_hydrogen_treatment     constr         #undef, noref, refall,
                                                 # refxyz, refU, constr or mixed
_refine_ls_weighting_scheme       calc 
_refine_ls_weighting_details 
;
 Method= Modified Sheldrick 
 w=1/[\s^2^(F^2^) + ( 0.04P)^2^ + 0.47P] 
 ,where P=(max(Fo^2^,0) + 2Fc^2^)/3 
;
# Insert your own references if required - in alphabetical order 
_publ_section_references 
; 
Betteridge, P.W., Carruthers, J.R., Cooper, R.I., 
Prout, K. & Watkin, D.J. (2003). J. Appl. Cryst. 36, 1487. 
 
Oxford Diffraction, (2010). Supernova User Manual. 
 
Palatinus, L. & Chapuis, G. (2007). J. Appl. Cryst. 40, 786-790. 
 
Parsons,S., Flack, H.D. and Wagner, T. Acta Cryst. (2013). B69, 249-259 
 
Rigaku Oxford Diffraction (2017). CrysAlisPro. 
 
Watkin, D.J., Prout, C.K. & Pearce, L.J. (1996). CAMERON, Chemical 
Crystallography Laboratory, Oxford, UK. 
; 

# Uequiv = arithmetic mean of Ui i.e. Ueqiv = (U1+U2+U3)/3

# Replace last . with number of unfound hydrogen atoms attached to an atom.

# ..._refinement_flags_... 
# . no refinement constraints           S special position constraint on site
# G rigid group refinement of site      R riding atom
# D distance or angle restraint on site T thermal displacement constraints
# U Uiso or Uij restraint (rigid bond)  P partial occupancy constraint


loop_
_atom_site_label
_atom_site_type_symbol
_atom_site_fract_x
_atom_site_fract_y
_atom_site_fract_z
_atom_site_U_iso_or_equiv
_atom_site_occupancy
_atom_site_adp_type
_atom_site_refinement_flags_posn
_atom_site_refinement_flags_adp
_atom_site_refinement_flags_occupancy
_atom_site_disorder_assembly
_atom_site_disorder_group
_atom_site_attached_hydrogens
O1 O 0.00125(14) 0.48418(7) 0.85695(5) 0.0207 1.0000 Uani . . . . . . 
C11 C 0.1215(2) 0.56351(10) 0.88195(7) 0.0210 1.0000 Uani . . . . . . 
C12 C 0.2960(2) 0.55150(10) 0.91602(8) 0.0238 1.0000 Uani . . . . . . 
C13 C 0.3839(2) 0.63799(11) 0.93364(8) 0.0273 1.0000 Uani . . . . . . 
C14 C 0.3041(2) 0.72698(11) 0.91724(8) 0.0265 1.0000 Uani . . . . . . 
C15 C 0.1287(2) 0.73253(10) 0.88140(8) 0.0252 1.0000 Uani . . . . . . 
C16 C 0.0359(2) 0.64843(10) 0.86279(7) 0.0221 1.0000 Uani . . . . . . 
C17 C 0.3848(2) 0.45713(11) 0.93285(9) 0.0282 1.0000 Uani . . . . . . 
C18 C 0.4098(3) 0.81627(12) 0.93773(10) 0.0375 1.0000 Uani . . . . . . 
C21 C -0.1583(2) 0.52972(10) 0.81673(8) 0.0218 1.0000 Uani . . . . . . 
C22 C -0.1396(2) 0.62734(10) 0.82269(8) 0.0225 1.0000 Uani . . . . . . 
C23 C -0.2767(2) 0.68399(11) 0.78867(9) 0.0283 1.0000 Uani . . . . . . 
C24 C -0.4208(2) 0.63795(12) 0.75062(9) 0.0323 1.0000 Uani . . . . . . 
C25 C -0.4288(2) 0.53962(12) 0.74532(9) 0.0299 1.0000 Uani . . . . . . 
C26 C -0.2930(2) 0.48009(11) 0.77827(8) 0.0241 1.0000 Uani . . . . . . 
C27 C -0.3052(2) 0.37345(11) 0.76807(8) 0.0280 1.0000 Uani . . . . . . 
C28 C -0.1411(2) 0.31618(11) 0.80222(8) 0.0271 1.0000 Uani . . . . . . 
C31 C -0.0710(2) 0.41592(10) 0.91190(8) 0.0206 1.0000 Uani . . . . . . 
C32 C -0.1378(2) 0.33141(10) 0.88269(8) 0.0231 1.0000 Uani . . . . . . 
C33 C -0.2147(2) 0.26762(11) 0.93242(9) 0.0272 1.0000 Uani . . . . . . 
C34 C -0.2244(2) 0.28985(11) 1.00540(9) 0.0294 1.0000 Uani . . . . . . 
C35 C -0.1560(2) 0.37602(11) 1.03112(8) 0.0277 1.0000 Uani . . . . . . 
C36 C -0.0751(2) 0.44153(10) 0.98350(8) 0.0235 1.0000 Uani . . . . . . 
B1 B 0.3755(3) 0.50814(13) 1.14555(11) 0.0298 1.0000 Uani . . . . . . 
F1 F 0.22666(19) 0.49660(11) 1.09746(6) 0.0579 1.0000 Uani . . . . . . 
F2 F 0.3912(2) 0.42517(9) 1.18435(9) 0.0713 1.0000 Uani . . . . . . 
F3 F 0.3308(2) 0.58130(9) 1.19322(7) 0.0579 1.0000 Uani . . . . . . 
F4 F 0.54413(19) 0.52968(10) 1.11086(9) 0.0632 1.0000 Uani . . . . . . 
H131 H 0.5049 0.6356 0.9571 0.0313 1.0000 Uiso R . . . . . 
H151 H 0.0726 0.7926 0.8697 0.0300 1.0000 Uiso R . . . . . 
H171 H 0.5231 0.4650 0.9379 0.0440 1.0000 Uiso R . . . . . 
H172 H 0.3356 0.4334 0.9788 0.0412 1.0000 Uiso R . . . . . 
H173 H 0.3552 0.4112 0.8954 0.0424 1.0000 Uiso R . . . . . 
H181 H 0.3395 0.8732 0.9256 0.0564 1.0000 Uiso R . . . . . 
H182 H 0.4378 0.8200 0.9880 0.0571 1.0000 Uiso R . . . . . 
H183 H 0.5310 0.8204 0.9114 0.0581 1.0000 Uiso R . . . . . 
H231 H -0.2667 0.7507 0.7912 0.0337 1.0000 Uiso R . . . . . 
H241 H -0.5175 0.6763 0.7268 0.0402 1.0000 Uiso R . . . . . 
H251 H -0.5297 0.5086 0.7183 0.0348 1.0000 Uiso R . . . . . 
H271 H -0.4244 0.3515 0.7888 0.0328 1.0000 Uiso R . . . . . 
H272 H -0.3100 0.3618 0.7168 0.0341 1.0000 Uiso R . . . . . 
H281 H -0.0202 0.3367 0.7815 0.0321 1.0000 Uiso R . . . . . 
H282 H -0.1596 0.2483 0.7920 0.0312 1.0000 Uiso R . . . . . 
H331 H -0.2584 0.2078 0.9151 0.0323 1.0000 Uiso R . . . . . 
H341 H -0.2766 0.2439 1.0389 0.0348 1.0000 Uiso R . . . . . 
H351 H -0.1617 0.3912 1.0807 0.0331 1.0000 Uiso R . . . . . 
H361 H -0.0225 0.5021 1.0004 0.0264 1.0000 Uiso R . . . . . 
loop_
_atom_site_aniso_label
_atom_site_aniso_U_11
_atom_site_aniso_U_22
_atom_site_aniso_U_33
_atom_site_aniso_U_23
_atom_site_aniso_U_13
_atom_site_aniso_U_12
O1 0.0213(5) 0.0196(5) 0.0212(5) 0.0003(4) -0.0019(4) -0.0020(4) 
C11 0.0233(6) 0.0178(6) 0.0220(6) -0.0005(5) 0.0017(6) -0.0046(5) 
C12 0.0240(7) 0.0248(7) 0.0226(7) 0.0018(5) 0.0014(6) -0.0025(6) 
C13 0.0260(7) 0.0306(8) 0.0254(7) 0.0029(6) -0.0026(6) -0.0063(6) 
C14 0.0321(8) 0.0264(7) 0.0211(7) 0.0010(6) -0.0003(6) -0.0076(6) 
C15 0.0337(8) 0.0199(6) 0.0219(7) 0.0018(5) 0.0005(6) -0.0029(6) 
C16 0.0246(7) 0.0222(6) 0.0194(6) 0.0017(5) 0.0009(5) -0.0001(6) 
C17 0.0228(7) 0.0271(7) 0.0347(8) 0.0034(6) -0.0006(6) 0.0030(6) 
C18 0.0474(10) 0.0274(8) 0.0376(9) 0.0011(7) -0.0114(8) -0.0125(8) 
C21 0.0223(7) 0.0221(7) 0.0211(7) 0.0029(5) -0.0008(5) 0.0013(5) 
C22 0.0247(7) 0.0217(7) 0.0211(6) 0.0010(5) -0.0001(6) -0.0021(6) 
C23 0.0317(8) 0.0241(7) 0.0291(8) 0.0039(6) -0.0007(7) 0.0035(6) 
C24 0.0310(8) 0.0326(8) 0.0334(8) 0.0045(7) -0.0078(7) 0.0048(7) 
C25 0.0296(8) 0.0318(8) 0.0283(8) -0.0009(6) -0.0062(6) -0.0018(6) 
C26 0.0264(7) 0.0263(7) 0.0197(7) -0.0013(5) -0.0011(6) -0.0012(6) 
C27 0.0307(8) 0.0267(7) 0.0267(7) -0.0059(6) -0.0024(6) -0.0015(6) 
C28 0.0311(8) 0.0212(7) 0.0291(8) -0.0051(6) 0.0017(6) -0.0008(6) 
C31 0.0192(6) 0.0183(6) 0.0244(7) 0.0040(5) 0.0005(5) -0.0005(5) 
C32 0.0213(6) 0.0200(6) 0.0281(7) -0.0007(5) 0.0002(6) 0.0025(5) 
C33 0.0243(7) 0.0204(7) 0.0368(8) 0.0022(6) -0.0005(7) -0.0016(6) 
C34 0.0262(7) 0.0280(7) 0.0342(8) 0.0104(6) 0.0009(7) 0.0004(6) 
C35 0.0269(7) 0.0321(8) 0.0241(7) 0.0045(6) 0.0009(6) 0.0042(6) 
C36 0.0225(7) 0.0225(7) 0.0254(7) 0.0016(6) -0.0010(6) 0.0029(5) 
B1 0.0290(9) 0.0273(8) 0.0330(9) -0.0000(7) -0.0020(8) -0.0029(7) 
F1 0.0449(7) 0.0910(10) 0.0377(6) -0.0109(6) -0.0114(5) 0.0029(6) 
F2 0.0814(10) 0.0396(7) 0.0927(10) 0.0259(7) -0.0233(9) -0.0067(7) 
F3 0.0600(8) 0.0476(7) 0.0660(8) -0.0278(6) 0.0110(6) -0.0137(6) 
F4 0.0409(6) 0.0580(7) 0.0908(10) -0.0084(7) 0.0247(7) -0.0078(6) 

_refine_ls_extinction_method 
    'None'
_oxford_refine_ls_scale 5.58(9) 
loop_
 _geom_bond_atom_site_label_1
 _geom_bond_site_symmetry_1
 _geom_bond_atom_site_label_2
 _geom_bond_site_symmetry_2
 _geom_bond_distance
 _geom_bond_publ_flag
O1 . C11 . 1.4699(16)    yes
O1 . C21 . 1.4827(17)    yes
O1 . C31 . 1.4866(16)    yes
C11 . C12 . 1.379(2)    yes
C11 . C16 . 1.381(2)    yes
C12 . C13 . 1.400(2)    yes
C12 . C17 . 1.497(2)    yes
C13 . C14 . 1.403(2)    yes
C13 . H131 . 0.949    no
C14 . C15 . 1.392(2)    yes
C14 . C18 . 1.504(2)    yes
C15 . C16 . 1.391(2)    yes
C15 . H151 . 0.956    no
C16 . C22 . 1.461(2)    yes
C17 . H171 . 0.973    no
C17 . H172 . 0.976    no
C17 . H173 . 0.969    no
C18 . H181 . 0.965    no
C18 . H182 . 0.953    no
C18 . H183 . 0.976    no
C21 . C22 . 1.384(2)    yes
C21 . C26 . 1.369(2)    yes
C22 . C23 . 1.394(2)    yes
C23 . C24 . 1.386(2)    yes
C23 . H231 . 0.942    no
C24 . C25 . 1.388(2)    yes
C24 . H241 . 0.969    no
C25 . C26 . 1.403(2)    yes
C25 . H251 . 0.967    no
C26 . C27 . 1.514(2)    yes
C27 . C28 . 1.534(2)    yes
C27 . H271 . 0.965    no
C27 . H272 . 0.964    no
C28 . C32 . 1.505(2)    yes
C28 . H281 . 0.969    no
C28 . H282 . 0.982    no
C31 . C32 . 1.3866(19)    yes
C31 . C36 . 1.374(2)    yes
C32 . C33 . 1.393(2)    yes
C33 . C34 . 1.388(2)    yes
C33 . H331 . 0.950    no
C34 . C35 . 1.387(2)    yes
C34 . H341 . 0.966    no
C35 . C36 . 1.394(2)    yes
C35 . H351 . 0.944    no
C36 . H361 . 0.979    no
B1 . F1 . 1.376(2)    yes
B1 . F2 . 1.375(2)    yes
B1 . F3 . 1.391(2)    yes
B1 . F4 . 1.372(2)    yes
loop_
 _geom_angle_atom_site_label_1
 _geom_angle_site_symmetry_1
 _geom_angle_atom_site_label_2
 _geom_angle_site_symmetry_2
 _geom_angle_atom_site_label_3
 _geom_angle_site_symmetry_3
 _geom_angle
 _geom_angle_publ_flag
C11 . O1 . C21 . 104.89(10)    yes
C11 . O1 . C31 . 117.87(10)    yes
C21 . O1 . C31 . 111.68(10)    yes
O1 . C11 . C12 . 123.56(12)    yes
O1 . C11 . C16 . 109.27(12)    yes
C12 . C11 . C16 . 127.11(13)    yes
C11 . C12 . C13 . 112.63(13)    yes
C11 . C12 . C17 . 124.58(13)    yes
C13 . C12 . C17 . 122.79(14)    yes
C12 . C13 . C14 . 123.51(14)    yes
C12 . C13 . H131 . 117.6    no
C14 . C13 . H131 . 118.9    no
C13 . C14 . C15 . 120.04(14)    yes
C13 . C14 . C18 . 119.79(15)    yes
C15 . C14 . C18 . 120.16(15)    yes
C14 . C15 . C16 . 118.53(14)    yes
C14 . C15 . H151 . 121.1    no
C16 . C15 . H151 . 120.4    no
C15 . C16 . C11 . 118.15(14)    yes
C15 . C16 . C22 . 133.40(14)    yes
C11 . C16 . C22 . 108.41(13)    yes
C12 . C17 . H171 . 109.1    no
C12 . C17 . H172 . 109.8    no
H171 . C17 . H172 . 107.5    no
C12 . C17 . H173 . 110.7    no
H171 . C17 . H173 . 110.8    no
H172 . C17 . H173 . 108.7    no
C14 . C18 . H181 . 112.7    no
C14 . C18 . H182 . 113.1    no
H181 . C18 . H182 . 106.6    no
C14 . C18 . H183 . 110.3    no
H181 . C18 . H183 . 105.8    no
H182 . C18 . H183 . 107.9    no
O1 . C21 . C22 . 108.56(12)    yes
O1 . C21 . C26 . 123.65(13)    yes
C22 . C21 . C26 . 127.72(14)    yes
C16 . C22 . C21 . 108.70(13)    yes
C16 . C22 . C23 . 133.36(14)    yes
C21 . C22 . C23 . 117.85(14)    yes
C22 . C23 . C24 . 117.25(14)    yes
C22 . C23 . H231 . 119.8    no
C24 . C23 . H231 . 122.9    no
C23 . C24 . C25 . 122.06(15)    yes
C23 . C24 . H241 . 118.3    no
C25 . C24 . H241 . 119.6    no
C24 . C25 . C26 . 122.48(15)    yes
C24 . C25 . H251 . 121.0    no
C26 . C25 . H251 . 116.5    no
C25 . C26 . C21 . 112.56(13)    yes
C25 . C26 . C27 . 119.96(14)    yes
C21 . C26 . C27 . 127.48(14)    yes
C26 . C27 . C28 . 115.28(13)    yes
C26 . C27 . H271 . 108.4    no
C28 . C27 . H271 . 108.0    no
C26 . C27 . H272 . 107.0    no
C28 . C27 . H272 . 110.0    no
H271 . C27 . H272 . 107.9    no
C27 . C28 . C32 . 110.15(12)    yes
C27 . C28 . H281 . 109.1    no
C32 . C28 . H281 . 109.6    no
C27 . C28 . H282 . 109.5    no
C32 . C28 . H282 . 109.3    no
H281 . C28 . H282 . 109.1    no
O1 . C31 . C32 . 113.61(12)    yes
O1 . C31 . C36 . 119.87(12)    yes
C32 . C31 . C36 . 126.45(13)    yes
C28 . C32 . C31 . 120.88(13)    yes
C28 . C32 . C33 . 123.84(14)    yes
C31 . C32 . C33 . 115.06(14)    yes
C32 . C33 . C34 . 121.14(14)    yes
C32 . C33 . H331 . 118.1    no
C34 . C33 . H331 . 120.8    no
C33 . C34 . C35 . 120.93(14)    yes
C33 . C34 . H341 . 119.4    no
C35 . C34 . H341 . 119.6    no
C34 . C35 . C36 . 119.97(14)    yes
C34 . C35 . H351 . 121.2    no
C36 . C35 . H351 . 118.9    no
C35 . C36 . C31 . 116.44(14)    yes
C35 . C36 . H361 . 121.7    no
C31 . C36 . H361 . 121.9    no
F1 . B1 . F2 . 107.34(15)    yes
F1 . B1 . F3 . 109.24(16)    yes
F2 . B1 . F3 . 108.32(16)    yes
F1 . B1 . F4 . 111.57(16)    yes
F2 . B1 . F4 . 111.33(16)    yes
F3 . B1 . F4 . 108.96(15)    yes


_iucr_refine_instructions_details
;
#
# Punched on 11/07/22 at 13:10:01
#
#LIST     12                                                                    
BLOCK SCALE X'S  U'S 
CONT ENANTIO 
RIDE C   (  13,X'S) H   ( 131,X'S) 
RIDE C   (  15,X'S) H   ( 151,X'S) 
RIDE C   (  17,X'S) H   ( 171,X'S) H   ( 172,X'S) H   ( 173,X'S) 
RIDE C   (  18,X'S) H   ( 181,X'S) H   ( 182,X'S) H   ( 183,X'S) 
RIDE C   (  23,X'S) H   ( 231,X'S) 
RIDE C   (  24,X'S) H   ( 241,X'S) 
RIDE C   (  25,X'S) H   ( 251,X'S) 
RIDE C   (  27,X'S) H   ( 271,X'S) H   ( 272,X'S) 
RIDE C   (  28,X'S) H   ( 281,X'S) H   ( 282,X'S) 
RIDE C   (  33,X'S) H   ( 331,X'S) 
RIDE C   (  34,X'S) H   ( 341,X'S) 
RIDE C   (  35,X'S) H   ( 351,X'S) 
RIDE C   (  36,X'S) H   ( 361,X'S) 
END                                                                             
#
# Punched on 11/07/22 at 13:10:01
#
#LIST     16                                                                    
NO 
REM   HREST   START (DO NOT REMOVE THIS LINE) 
REM   HREST   END (DO NOT REMOVE THIS LINE) 
END                                                                             
;
 
_refine_special_details
;
?
  Reflections are selected by the following conditions :-
  Minimum value of SQRTW        is   0.00
  Minimum value of RATIO        is  -3.00
;

# Manually omitted reflections

loop_
_oxford_refln_omitted_index_h
_oxford_refln_omitted_index_k
_oxford_refln_omitted_index_l
_oxford_refln_omitted_flag
_oxford_refln_omitted_details
   8   7   1  x   .


#==============================================================================
data_P-(R)o-16b
#==============================================================================
_audit_creation_date        "2022-07-11"
_audit_creation_method 'CRYSTALS_ver_14.61_build_7986 '

_oxford_structure_analysis_title  '038os21'
_chemical_name_systematic         .
_chemical_melting_point           'not measured'
_cell_length_a                    6.9596(1)
_cell_length_b                    14.0730(3)
_cell_length_c                    18.5197(4)
_cell_angle_alpha                 90
_cell_angle_beta                  90
_cell_angle_gamma                 90
_cell_volume                      1813.86(6)
 
_symmetry_cell_setting            'orthorhombic' 
_symmetry_space_group_name_H-M    'P 21 21 21 ' 
_symmetry_space_group_name_Hall   'P 2ac 2ab' 
loop_
 _symmetry_equiv_pos_as_xyz
 'x,y,z'
 '-x+1/2,-y,z+1/2'
 'x+1/2,-y+1/2,-z'
 '-x,y+1/2,-z+1/2'

loop_
_atom_type_symbol
_atom_type_scat_dispersion_real
_atom_type_scat_dispersion_imag
_atom_type_scat_Cromer_Mann_a1
_atom_type_scat_Cromer_Mann_b1
_atom_type_scat_Cromer_Mann_a2
_atom_type_scat_Cromer_Mann_b2
_atom_type_scat_Cromer_Mann_a3
_atom_type_scat_Cromer_Mann_b3
_atom_type_scat_Cromer_Mann_a4
_atom_type_scat_Cromer_Mann_b4
_atom_type_scat_Cromer_Mann_c
_atom_type_scat_source  
 C       0.0181   0.0091   2.3100  20.8439   1.0200  10.2075   1.5886   0.5687
   0.8650  51.6512   0.2156 'International Tables Vol C 4.2.6.8 and 6.1.1.4'
 H       0.0000   0.0000   0.4930  10.5109   0.3229  26.1257   0.1402   3.1424
   0.0408  57.7998   0.0030 'International Tables Vol C 4.2.6.8 and 6.1.1.4'
 B       0.0090   0.0039   2.0545  23.2185   1.3326   1.0210   1.0979  60.3498
   0.7068   0.1403  -0.1932 'International Tables Vol C 4.2.6.8 and 6.1.1.4'
 F       0.0727   0.0534   3.5392  10.2825   2.6412   4.2944   1.5170   0.2615
   1.0243  26.1476   0.2776 'International Tables Vol C 4.2.6.8 and 6.1.1.4'
 O       0.0492   0.0322   3.0485  13.2771   2.2868   5.7011   1.5463   0.3239
   0.8670  32.9089   0.2508 'International Tables Vol C 4.2.6.8 and 6.1.1.4'
 
 
_cell_formula_units_Z                    4

# Given Formula = C22 H19 B1 F4 O1 
# Dc =      1.41 Fooo =    800.00 Mu =      9.54 M =    386.20
# Found Formula = C22 H19 B1 F4 O1 
# Dc =      1.41 FOOO =    800.00 Mu =      9.54 M =    386.20

_chemical_formula_sum             'C22 H19 B F4 O'
_chemical_formula_moiety          'C22 H19 O, B F4'
_chemical_compound_source                .
_chemical_formula_weight            386.20
 
 
_cell_measurement_reflns_used        17725
_cell_measurement_theta_min             3.89
_cell_measurement_theta_max            76.40
_cell_measurement_temperature          150
 
_exptl_crystal_description        'needle' 
_exptl_crystal_colour             'clear_pale_colourless' 
_exptl_crystal_size_min           0.05 
_exptl_crystal_size_mid           0.08 
_exptl_crystal_size_max           0.52 
 
_exptl_crystal_density_diffrn     1.414 
_exptl_crystal_density_meas       'not measured' 
_exptl_crystal_density_method     'not measured' 
# Non-dispersive F(000): 
_exptl_crystal_F_000              800 
_exptl_absorpt_coefficient_mu     0.954 
 
# Sheldrick geometric approximatio 0.93 0.95 
_exptl_absorpt_correction_type    multi-scan 
_exptl_absorpt_process_details 
; 
 CrysAlisPro (Rigaku Oxford Diffraction, 2017) 
; 
_exptl_absorpt_correction_T_min   0.36 
_exptl_absorpt_correction_T_max   0.95 
_diffrn_measurement_device_type   'Oxford Diffraction SuperNova' 
_diffrn_measurement_device        'Area' 
_diffrn_radiation_monochromator   'focussing mirrors' 
_diffrn_radiation_type            'Cu K\a'
_diffrn_radiation_wavelength           1.54184
_diffrn_measurement_method        \w 
 
# If a reference occurs more than once, delete the author 
# and date from subsequent references. 
_computing_data_collection        'SuperNova, (Oxford Diffraction, 2010)' 
_computing_cell_refinement 
; 
 CrysAlisPro (Rigaku Oxford Diffraction, 2017) 
; 
_computing_data_reduction 
; 
 CrysAlisPro (Rigaku Oxford Diffraction, 2017) 
; 
_computing_structure_solution     'Superflip (Palatinus & Chapuis, 2007)' 
_computing_structure_refinement   'CRYSTALS (Betteridge et al., 2003)' 
_computing_publication_material   'CRYSTALS (Betteridge et al., 2003)' 
_computing_molecular_graphics     'CAMERON (Watkin et al., 1996)' 
 
_diffrn_standards_interval_time   . 
_diffrn_standards_interval_count  . 
_diffrn_standards_number          0 
_diffrn_standards_decay_%         . 
 
_diffrn_ambient_temperature        150
_diffrn_reflns_number             41548 
_diffrn_reflns_av_unetI/netI      0.052 
_reflns_number_total              3821 
_diffrn_reflns_av_R_equivalents   0.051 
# Number of reflections without Friedels Law is 3821 
# Number of reflections with Friedels Law is 2211 
# Theoretical number of reflections is about 2028 
 
 
_diffrn_reflns_theta_min          3.945 
_diffrn_reflns_theta_max          83.103 
_diffrn_measured_fraction_theta_max 0.951 
 
_diffrn_reflns_theta_full         77.286 
_diffrn_measured_fraction_theta_full 0.999 
 
 
_diffrn_reflns_limit_h_min        -8 
_diffrn_reflns_limit_h_max        8 
_diffrn_reflns_limit_k_min        -17 
_diffrn_reflns_limit_k_max        17 
_diffrn_reflns_limit_l_min        -23 
_diffrn_reflns_limit_l_max        23 
_reflns_limit_h_min               -8 
_reflns_limit_h_max               8 
_reflns_limit_k_min               0 
_reflns_limit_k_max               17 
_reflns_limit_l_min               0 
_reflns_limit_l_max               23 
 
_oxford_diffrn_Wilson_B_factor    2.29 
_oxford_diffrn_Wilson_scale       0.04 
 
_atom_sites_solution_primary      other  #heavy,direct,difmap,geom,iterative
# _atom_sites_solution_secondary  difmap
_atom_sites_solution_hydrogens    difmap
 
_refine_diff_density_min          -0.11 
_refine_diff_density_max          0.11 
 
 
# The current dictionary definitions do not cover the 
# situation where the reflections used for refinement were 
# selected by a user-defined sigma threshold 
 
# Explicitly named reflections are ALWAYS excluded from R&wR 
 
# The values actually used during refinement 
# These are labelled "all" for compatibility with PLATON 
_oxford_refine_reflns_threshold_expression       I>-3.0\s(I)
_refine_ls_number_restraints      0 
_refine_ls_number_parameters      254 
_refine_ls_number_reflns          3816 
_refine_ls_R_factor_ref           0.0330 
_refine_ls_wR_factor_ref          0.0816 
_refine_ls_goodness_of_fit_ref    0.9991 
_refine_ls_shift/su_max           0.0007787 
_refine_ls_shift/su_mean          0.0000687 
 
 
# Computed with I/sigma = -10 
_reflns_number_all                3816 
_refine_ls_R_factor_all           0.0330 
_refine_ls_wR_factor_all          0.0816 
 
# Computed with I/sigma = +2 a la SHELX 
_reflns_threshold_expression                I>2.0\s(I)
_reflns_number_gt                 3665 
_refine_ls_R_factor_gt            0.0311 
_refine_ls_wR_factor_gt           0.0773 
 
# For an explanation, see Cooper & Watkin, Acta Cryst. (2016). B72, 661-683 
_oxford_Hooft_y                   -0.05(4) # for 1417 Friedel pairs 
_oxford_Bijvoet_difference        -0.03(3) # for 1417 Friedel pairs 
# (Similar to the Parsons(q).) 
_oxford_refined_Flack_x           -0.06(12) # for 1610 Friedel pairs 
_refine_ls_abs_structure_Flack    -0.03(3) 
_refine_ls_abs_structure_details 
; 
 Parsons, Flack & Wagner (2013), 
 1417 Friedel Pairs 
; 
 
# choose from: 
# rm (reference molecule of known chirality), 
# ad (anomolous dispersion - Flack), rmad (rm and ad), 
# syn (from synthesis), unk (unknown) or . (not applicable). 
_chemical_absolute_configuration  'ad' 
 
 
_refine_ls_structure_factor_coef  Fsqd 
_refine_ls_matrix_type            full
_refine_ls_hydrogen_treatment     constr         #undef, noref, refall,
                                                 # refxyz, refU, constr or mixed
_refine_ls_weighting_scheme       calc 
_refine_ls_weighting_details 
;
 Method= Modified Sheldrick 
 w=1/[\s^2^(F^2^) + ( 0.04P)^2^ + 0.69P] 
 ,where P=(max(Fo^2^,0) + 2Fc^2^)/3 
;
# Insert your own references if required - in alphabetical order 
_publ_section_references 
; 
Betteridge, P.W., Carruthers, J.R., Cooper, R.I., 
Prout, K. & Watkin, D.J. (2003). J. Appl. Cryst. 36, 1487. 
 
Oxford Diffraction, (2010). Supernova User Manual. 
 
Palatinus, L. & Chapuis, G. (2007). J. Appl. Cryst. 40, 786-790. 
 
Parsons,S., Flack, H.D. and Wagner, T. Acta Cryst. (2013). B69, 249-259 
 
Rigaku Oxford Diffraction (2017). CrysAlisPro. 
 
Watkin, D.J., Prout, C.K. & Pearce, L.J. (1996). CAMERON, Chemical 
Crystallography Laboratory, Oxford, UK. 
; 

# Uequiv = arithmetic mean of Ui i.e. Ueqiv = (U1+U2+U3)/3

# Replace last . with number of unfound hydrogen atoms attached to an atom.

# ..._refinement_flags_... 
# . no refinement constraints           S special position constraint on site
# G rigid group refinement of site      R riding atom
# D distance or angle restraint on site T thermal displacement constraints
# U Uiso or Uij restraint (rigid bond)  P partial occupancy constraint


loop_
_atom_site_label
_atom_site_type_symbol
_atom_site_fract_x
_atom_site_fract_y
_atom_site_fract_z
_atom_site_U_iso_or_equiv
_atom_site_occupancy
_atom_site_adp_type
_atom_site_refinement_flags_posn
_atom_site_refinement_flags_adp
_atom_site_refinement_flags_occupancy
_atom_site_disorder_assembly
_atom_site_disorder_group
_atom_site_attached_hydrogens
O1 O 0.00141(14) 0.48426(7) 0.85698(5) 0.0188 1.0000 Uani . . . . . . 
C11 C 0.1217(2) 0.56346(10) 0.88207(7) 0.0200 1.0000 Uani . . . . . . 
C12 C 0.2963(2) 0.55155(10) 0.91597(8) 0.0223 1.0000 Uani . . . . . . 
C13 C 0.3837(2) 0.63793(11) 0.93370(8) 0.0252 1.0000 Uani . . . . . . 
C14 C 0.3044(2) 0.72682(11) 0.91725(8) 0.0253 1.0000 Uani . . . . . . 
C15 C 0.1285(2) 0.73234(10) 0.88138(8) 0.0235 1.0000 Uani . . . . . . 
C16 C 0.0360(2) 0.64847(10) 0.86283(7) 0.0208 1.0000 Uani . . . . . . 
C17 C 0.3851(2) 0.45693(11) 0.93294(9) 0.0263 1.0000 Uani . . . . . . 
C18 C 0.4102(3) 0.81611(12) 0.93771(10) 0.0359 1.0000 Uani . . . . . . 
C21 C -0.1579(2) 0.52973(10) 0.81678(7) 0.0204 1.0000 Uani . . . . . . 
C22 C -0.1398(2) 0.62744(10) 0.82275(7) 0.0208 1.0000 Uani . . . . . . 
C23 C -0.2764(2) 0.68405(11) 0.78874(8) 0.0268 1.0000 Uani . . . . . . 
C24 C -0.4204(2) 0.63809(12) 0.75069(9) 0.0310 1.0000 Uani . . . . . . 
C25 C -0.4289(2) 0.53972(12) 0.74533(9) 0.0287 1.0000 Uani . . . . . . 
C26 C -0.2931(2) 0.48014(11) 0.77830(8) 0.0224 1.0000 Uani . . . . . . 
C27 C -0.3051(2) 0.37339(11) 0.76817(8) 0.0269 1.0000 Uani . . . . . . 
C28 C -0.1410(2) 0.31608(11) 0.80228(8) 0.0256 1.0000 Uani . . . . . . 
C31 C -0.0709(2) 0.41584(10) 0.91195(7) 0.0189 1.0000 Uani . . . . . . 
C32 C -0.1380(2) 0.33152(10) 0.88269(8) 0.0208 1.0000 Uani . . . . . . 
C33 C -0.2148(2) 0.26747(11) 0.93245(9) 0.0257 1.0000 Uani . . . . . . 
C34 C -0.2246(2) 0.28987(11) 1.00555(9) 0.0281 1.0000 Uani . . . . . . 
C35 C -0.1560(2) 0.37598(11) 1.03114(8) 0.0259 1.0000 Uani . . . . . . 
C36 C -0.0753(2) 0.44171(10) 0.98353(8) 0.0212 1.0000 Uani . . . . . . 
B1 B 0.3754(3) 0.50822(13) 1.14549(11) 0.0289 1.0000 Uani . . . . . . 
F1 F 0.22675(18) 0.49667(11) 1.09747(6) 0.0567 1.0000 Uani . . . . . . 
F2 F 0.3913(2) 0.42515(9) 1.18413(9) 0.0696 1.0000 Uani . . . . . . 
F3 F 0.3310(2) 0.58104(9) 1.19328(7) 0.0567 1.0000 Uani . . . . . . 
F4 F 0.54427(18) 0.52976(10) 1.11087(9) 0.0623 1.0000 Uani . . . . . . 
H131 H 0.5036 0.6363 0.9576 0.0285 1.0000 Uiso R . . . . . 
H151 H 0.0723 0.7914 0.8701 0.0280 1.0000 Uiso R . . . . . 
H171 H 0.5223 0.4651 0.9367 0.0413 1.0000 Uiso R . . . . . 
H172 H 0.3358 0.4342 0.9791 0.0389 1.0000 Uiso R . . . . . 
H173 H 0.3546 0.4113 0.8961 0.0395 1.0000 Uiso R . . . . . 
H181 H 0.3409 0.8728 0.9265 0.0546 1.0000 Uiso R . . . . . 
H182 H 0.4396 0.8184 0.9876 0.0553 1.0000 Uiso R . . . . . 
H183 H 0.5312 0.8196 0.9118 0.0559 1.0000 Uiso R . . . . . 
H231 H -0.2660 0.7504 0.7914 0.0309 1.0000 Uiso R . . . . . 
H241 H -0.5158 0.6751 0.7268 0.0384 1.0000 Uiso R . . . . . 
H251 H -0.5297 0.5091 0.7183 0.0333 1.0000 Uiso R . . . . . 
H271 H -0.4254 0.3521 0.7890 0.0316 1.0000 Uiso R . . . . . 
H272 H -0.3103 0.3609 0.7170 0.0320 1.0000 Uiso R . . . . . 
H281 H -0.0205 0.3372 0.7814 0.0302 1.0000 Uiso R . . . . . 
H282 H -0.1603 0.2489 0.7928 0.0299 1.0000 Uiso R . . . . . 
H331 H -0.2584 0.2071 0.9151 0.0302 1.0000 Uiso R . . . . . 
H341 H -0.2769 0.2431 1.0380 0.0345 1.0000 Uiso R . . . . . 
H351 H -0.1627 0.3913 1.0808 0.0309 1.0000 Uiso R . . . . . 
H361 H -0.0235 0.5022 1.0001 0.0251 1.0000 Uiso R . . . . . 
loop_
_atom_site_aniso_label
_atom_site_aniso_U_11
_atom_site_aniso_U_22
_atom_site_aniso_U_33
_atom_site_aniso_U_23
_atom_site_aniso_U_13
_atom_site_aniso_U_12
O1 0.0187(4) 0.0165(4) 0.0213(4) 0.0001(4) -0.0015(4) -0.0018(4) 
C11 0.0229(6) 0.0153(6) 0.0216(6) -0.0000(5) 0.0013(5) -0.0046(5) 
C12 0.0214(6) 0.0221(7) 0.0235(7) 0.0019(5) 0.0013(5) -0.0012(6) 
C13 0.0228(7) 0.0273(8) 0.0253(7) 0.0022(6) -0.0029(6) -0.0064(6) 
C14 0.0309(8) 0.0235(7) 0.0214(7) 0.0012(5) -0.0010(6) -0.0079(6) 
C15 0.0306(7) 0.0177(6) 0.0221(6) 0.0022(5) 0.0006(6) -0.0035(6) 
C16 0.0238(7) 0.0192(6) 0.0194(6) 0.0023(5) 0.0011(5) -0.0010(5) 
C17 0.0205(7) 0.0245(7) 0.0339(8) 0.0031(6) -0.0003(6) 0.0024(6) 
C18 0.0450(10) 0.0249(8) 0.0378(9) 0.0016(7) -0.0123(8) -0.0124(7) 
C21 0.0189(6) 0.0209(7) 0.0214(6) 0.0020(5) -0.0012(5) 0.0023(5) 
C22 0.0211(6) 0.0196(7) 0.0215(6) 0.0008(5) -0.0000(5) -0.0023(5) 
C23 0.0295(8) 0.0215(7) 0.0295(8) 0.0037(6) -0.0014(6) 0.0027(6) 
C24 0.0281(8) 0.0306(8) 0.0343(8) 0.0049(7) -0.0075(6) 0.0049(7) 
C25 0.0273(7) 0.0293(8) 0.0296(7) -0.0009(6) -0.0075(6) -0.0014(6) 
C26 0.0228(7) 0.0240(7) 0.0205(6) -0.0013(5) -0.0007(5) -0.0015(6) 
C27 0.0290(7) 0.0240(7) 0.0277(7) -0.0067(6) -0.0029(6) -0.0026(6) 
C28 0.0293(8) 0.0191(7) 0.0285(8) -0.0052(6) 0.0013(6) -0.0016(6) 
C31 0.0172(6) 0.0151(6) 0.0242(6) 0.0039(5) 0.0012(5) -0.0001(5) 
C32 0.0177(6) 0.0169(6) 0.0278(7) -0.0003(5) 0.0008(6) 0.0017(5) 
C33 0.0224(7) 0.0178(7) 0.0369(8) 0.0021(6) -0.0008(6) -0.0017(6) 
C34 0.0241(7) 0.0263(7) 0.0340(8) 0.0103(6) 0.0027(6) 0.0003(6) 
C35 0.0247(7) 0.0288(8) 0.0242(7) 0.0048(6) 0.0018(6) 0.0033(6) 
C36 0.0192(6) 0.0197(6) 0.0248(6) 0.0009(5) -0.0012(5) 0.0022(5) 
B1 0.0274(8) 0.0251(8) 0.0342(9) -0.0003(7) -0.0015(8) -0.0033(7) 
F1 0.0427(6) 0.0901(10) 0.0373(6) -0.0108(6) -0.0112(5) 0.0031(6) 
F2 0.0785(10) 0.0375(7) 0.0928(10) 0.0255(7) -0.0221(9) -0.0059(7) 
F3 0.0586(8) 0.0453(7) 0.0663(8) -0.0287(6) 0.0121(6) -0.0133(6) 
F4 0.0388(6) 0.0563(7) 0.0917(10) -0.0079(7) 0.0249(7) -0.0076(6) 

_refine_ls_extinction_method 
    'None'
_oxford_refine_ls_scale 5.52(9) 
loop_
 _geom_bond_atom_site_label_1
 _geom_bond_site_symmetry_1
 _geom_bond_atom_site_label_2
 _geom_bond_site_symmetry_2
 _geom_bond_distance
 _geom_bond_publ_flag
O1 . C11 . 1.4696(16)    yes
O1 . C21 . 1.4810(16)    yes
O1 . C31 . 1.4888(16)    yes
C11 . C12 . 1.378(2)    yes
C11 . C16 . 1.383(2)    yes
C12 . C13 . 1.398(2)    yes
C12 . C17 . 1.501(2)    yes
C13 . C14 . 1.401(2)    yes
C13 . H131 . 0.945    no
C14 . C15 . 1.395(2)    yes
C14 . C18 . 1.505(2)    yes
C15 . C16 . 1.388(2)    yes
C15 . H151 . 0.942    no
C16 . C22 . 1.462(2)    yes
C17 . H171 . 0.965    no
C17 . H172 . 0.974    no
C17 . H173 . 0.961    no
C18 . H181 . 0.955    no
C18 . H182 . 0.946    no
C18 . H183 . 0.971    no
C21 . C22 . 1.385(2)    yes
C21 . C26 . 1.371(2)    yes
C22 . C23 . 1.391(2)    yes
C23 . C24 . 1.386(2)    yes
C23 . H231 . 0.938    no
C24 . C25 . 1.389(2)    yes
C24 . H241 . 0.952    no
C25 . C26 . 1.403(2)    yes
C25 . H251 . 0.964    no
C26 . C27 . 1.516(2)    yes
C27 . C28 . 1.535(2)    yes
C27 . H271 . 0.969    no
C27 . H272 . 0.965    no
C28 . C32 . 1.505(2)    yes
C28 . H281 . 0.970    no
C28 . H282 . 0.971    no
C31 . C32 . 1.3854(19)    yes
C31 . C36 . 1.3751(19)    yes
C32 . C33 . 1.396(2)    yes
C33 . C34 . 1.392(2)    yes
C33 . H331 . 0.958    no
C34 . C35 . 1.386(2)    yes
C34 . H341 . 0.963    no
C35 . C36 . 1.396(2)    yes
C35 . H351 . 0.946    no
C36 . H361 . 0.974    no
B1 . F1 . 1.374(2)    yes
B1 . F2 . 1.375(2)    yes
B1 . F3 . 1.389(2)    yes
B1 . F4 . 1.373(2)    yes
loop_
 _geom_angle_atom_site_label_1
 _geom_angle_site_symmetry_1
 _geom_angle_atom_site_label_2
 _geom_angle_site_symmetry_2
 _geom_angle_atom_site_label_3
 _geom_angle_site_symmetry_3
 _geom_angle
 _geom_angle_publ_flag
C11 . O1 . C21 . 104.94(10)    yes
C11 . O1 . C31 . 117.84(10)    yes
C21 . O1 . C31 . 111.72(10)    yes
O1 . C11 . C12 . 123.66(12)    yes
O1 . C11 . C16 . 109.19(12)    yes
C12 . C11 . C16 . 127.07(13)    yes
C11 . C12 . C13 . 112.62(13)    yes
C11 . C12 . C17 . 124.48(13)    yes
C13 . C12 . C17 . 122.90(13)    yes
C12 . C13 . C14 . 123.64(14)    yes
C12 . C13 . H131 . 118.2    no
C14 . C13 . H131 . 118.2    no
C13 . C14 . C15 . 119.94(14)    yes
C13 . C14 . C18 . 119.88(14)    yes
C15 . C14 . C18 . 120.18(15)    yes
C14 . C15 . C16 . 118.53(14)    yes
C14 . C15 . H151 . 121.3    no
C16 . C15 . H151 . 120.2    no
C15 . C16 . C11 . 118.14(13)    yes
C15 . C16 . C22 . 133.35(13)    yes
C11 . C16 . C22 . 108.47(12)    yes
C12 . C17 . H171 . 108.5    no
C12 . C17 . H172 . 109.3    no
H171 . C17 . H172 . 108.9    no
C12 . C17 . H173 . 110.7    no
H171 . C17 . H173 . 110.5    no
H172 . C17 . H173 . 108.9    no
C14 . C18 . H181 . 113.3    no
C14 . C18 . H182 . 112.4    no
H181 . C18 . H182 . 107.0    no
C14 . C18 . H183 . 110.0    no
H181 . C18 . H183 . 106.8    no
H182 . C18 . H183 . 107.0    no
O1 . C21 . C22 . 108.72(12)    yes
O1 . C21 . C26 . 123.71(13)    yes
C22 . C21 . C26 . 127.52(13)    yes
C16 . C22 . C21 . 108.52(12)    yes
C16 . C22 . C23 . 133.32(14)    yes
C21 . C22 . C23 . 118.06(13)    yes
C22 . C23 . C24 . 117.21(14)    yes
C22 . C23 . H231 . 119.6    no
C24 . C23 . H231 . 123.2    no
C23 . C24 . C25 . 122.16(15)    yes
C23 . C24 . H241 . 119.0    no
C25 . C24 . H241 . 118.8    no
C24 . C25 . C26 . 122.40(15)    yes
C24 . C25 . H251 . 120.9    no
C26 . C25 . H251 . 116.7    no
C25 . C26 . C21 . 112.59(13)    yes
C25 . C26 . C27 . 120.07(13)    yes
C21 . C26 . C27 . 127.34(14)    yes
C26 . C27 . C28 . 115.38(13)    yes
C26 . C27 . H271 . 107.7    no
C28 . C27 . H271 . 108.4    no
C26 . C27 . H272 . 107.7    no
C28 . C27 . H272 . 109.6    no
H271 . C27 . H272 . 107.7    no
C27 . C28 . C32 . 109.98(12)    yes
C27 . C28 . H281 . 108.6    no
C32 . C28 . H281 . 109.7    no
C27 . C28 . H282 . 109.5    no
C32 . C28 . H282 . 108.8    no
H281 . C28 . H282 . 110.3    no
O1 . C31 . C32 . 113.60(12)    yes
O1 . C31 . C36 . 119.69(12)    yes
C32 . C31 . C36 . 126.61(13)    yes
C28 . C32 . C31 . 121.02(13)    yes
C28 . C32 . C33 . 123.69(13)    yes
C31 . C32 . C33 . 115.09(14)    yes
C32 . C33 . C34 . 120.98(14)    yes
C32 . C33 . H331 . 118.2    no
C34 . C33 . H331 . 120.8    no
C33 . C34 . C35 . 120.91(14)    yes
C33 . C34 . H341 . 118.1    no
C35 . C34 . H341 . 120.9    no
C34 . C35 . C36 . 120.14(14)    yes
C34 . C35 . H351 . 121.0    no
C36 . C35 . H351 . 118.9    no
C35 . C36 . C31 . 116.25(13)    yes
C35 . C36 . H361 . 121.9    no
C31 . C36 . H361 . 121.8    no
F1 . B1 . F2 . 107.27(15)    yes
F1 . B1 . F3 . 109.42(16)    yes
F2 . B1 . F3 . 108.27(16)    yes
F1 . B1 . F4 . 111.63(16)    yes
F2 . B1 . F4 . 111.22(16)    yes
F3 . B1 . F4 . 108.97(15)    yes


_iucr_refine_instructions_details
;
#
# Punched on 11/07/22 at 13:14:07
#
#LIST     12                                                                    
BLOCK SCALE X'S  U'S 
CONT ENANTIO 
RIDE C   (  13,X'S) H   ( 131,X'S) 
RIDE C   (  15,X'S) H   ( 151,X'S) 
RIDE C   (  17,X'S) H   ( 171,X'S) H   ( 172,X'S) H   ( 173,X'S) 
RIDE C   (  18,X'S) H   ( 181,X'S) H   ( 182,X'S) H   ( 183,X'S) 
RIDE C   (  23,X'S) H   ( 231,X'S) 
RIDE C   (  24,X'S) H   ( 241,X'S) 
RIDE C   (  25,X'S) H   ( 251,X'S) 
RIDE C   (  27,X'S) H   ( 271,X'S) H   ( 272,X'S) 
RIDE C   (  28,X'S) H   ( 281,X'S) H   ( 282,X'S) 
RIDE C   (  33,X'S) H   ( 331,X'S) 
RIDE C   (  34,X'S) H   ( 341,X'S) 
RIDE C   (  35,X'S) H   ( 351,X'S) 
RIDE C   (  36,X'S) H   ( 361,X'S) 
END                                                                             
#
# Punched on 11/07/22 at 13:14:07
#
#LIST     16                                                                    
NO 
REM   HREST   START (DO NOT REMOVE THIS LINE) 
REM   HREST   END (DO NOT REMOVE THIS LINE) 
END                                                                             
;
 
_refine_special_details
;
?
  Reflections are selected by the following conditions :-
  Minimum value of SQRTW        is  0.100E-06
  Minimum value of RATIO        is  -3.00
;

# Manually omitted reflections

loop_
_oxford_refln_omitted_index_h
_oxford_refln_omitted_index_k
_oxford_refln_omitted_index_l
_oxford_refln_omitted_flag
_oxford_refln_omitted_details
   8   5   7  x   .
   8   2  10  x   .
   8   6   7  x   .
   7   9   8  x   .
   6  12   7  x   .
